# Supplementary material for: Cohesin regulation of genome organization in mature granule neurons in the mouse cerebellum
Source: Epigenetics Chromatin. 2025 Sep 26;18:60. doi: 10.1186/s13072-025-00625-2 (PMC12465447; doi:10.1186/s13072-025-00625-2)
Supplement: Supplementary file 2 — Additional file 2 (XLSX 143 KB) [file 13072_2025_625_MOESM2_ESM.xlsx]

## Sheet: Sheet1
transcripts (log2CPM)		P34							P56
	Symbol	ctrl1	ctrl2	ctrl3	cKO1	cKO2	cKO3		ctrl1	ctrl2	ctrl3	ctrl4	ctrl5	cKO1	cKO2	cKO3	cKO4	cKO5
ENSMUST00000091927	Kctd16	1.15724	1.16912	0.245751	3.4361	3.26157	3.34497		4.91515	4.99816	5.28998	5.66948	3.81337	6.28379	5.33475	6.33438	5.57046	4.59594
ENSMUST00000042035	Adgrb1	2.85732	2.26971	2.80527	5.06637	4.14267	4.59755		1.59526	0.526489	1.48853	1.09109	1.69618	1.69549	1.55339	1.68684	0.931169	1.39066
ENSMUST00000106625	5330417C22Rik	0.455006	-0.373232	-0.284764	1.48697	1.95863	2.25838		1.17343	1.45723	2.03167	1.70205	0.673817	2.69549	1.89043	1.34171	2.00967	1.77025
ENSMUST00000048012	5330417C22Rik	0.455006	-0.419775	-0.314208	1.42284	1.95307	2.18985		1.2784	1.45723	2.03167	1.80159	0.718211	2.70548	1.97789	1.39904	2.07556	1.88407
ENSMUST00000046373	Iqsec3	0.49348	-0.180587	0.569695	2.35358	1.78489	2.08752		1.5116	0.613952	-0.733864	1.30973	0.940603	1.69549	1.03338	1.24078	1.11787	0.833442
ENSMUST00000112456	Sh3kbp1	0.42347	0.944109	0.53709	2.38968	2.66758	1.89687		1.37625	0.774416	0.751563	1.43902	-0.11673	2.25349	0.860053	0.804679	1.42471	1.06171
ENSMUST00000050125	2900026A02Rik	-1.07638	-0.595625	-0.359532	1.08235	-0.181092	1.6204		1.55404	1.38447	1.58806	1.51919	1.46823	2.19799	1.30546	1.54164	1.67193	1.27401
ENSMUST00000064061	Scrt2	-0.169485	0.188647	0.640468	1.62162	1.50991	2.16362		0.615437	0.884041	1.80219	2.06462	0.8031	1.28046	0.590867	1.68684	1.54743	1.21195
ENSMUST00000121200	Palld	-0.0876909	-0.556096	-0.61034	1.17287	0.913544	1.16626		2.59526	2.51517	2.52917	2.71912	1.7291	3.42644	2.96368	1.73217	2.54433	1.72653
ENSMUST00000056047	Ankrd55	-0.28196	0.01581	-0.826658	1.0187	1.27611	1.19244		1.48991	1.35938	2.04575	2.43902	0.0661339	2.21207	1.93482	2.15462	2.21852	1.28912
ENSMUST00000080394	Sh3kbp1	0.307329	0.736951	0.3805	2.04556	2.32858	1.30232		1.80306	1.38447	1.7168	1.09109	0.374256	3.19799	2.46534	2.00262	1.60805	1.00794
ENSMUST00000023312	Alcam	1.71153	2.45845	2.22543	3.73985	3.54082	3.53293		4.85278	5.05201	5.18102	4.76916	5.40937	6.44294	5.88289	5.5342	5.53069	4.48059
ENSMUST00000040562	Cdh10	2.83502	3.32721	2.93137	4.48256	4.46911	4.40554		4.90699	5.21474	5.24799	5.46834	3.73451	5.97678	5.76592	5.75064	5.63925	4.74992
ENSMUST00000166873	Cdh10	2.86614	3.34472	2.95007	4.50596	4.49851	4.41669		4.92731	5.2612	5.27662	5.49708	3.77185	6.01542	5.78726	5.78151	5.67583	4.80482
ENSMUST00000056102	Dscam	5.02396	4.7951	4.95817	6.39661	6.27249	6.228		5.49127	5.09254	5.71018	5.84695	4.20325	6.0124	5.7649	5.72378	5.47033	4.97679
ENSMUST00000110258	March1	4.66804	4.87107	4.66236	6.42284	5.99966	5.52549		5.37181	5.37355	6.20081	5.96347	2.71821	7.45186	6.31879	7.18074	6.40818	5.18898
ENSMUST00000110256	March1	4.6693	4.87107	4.66331	6.4231	5.99983	5.52574		5.37477	5.37355	6.2016	5.96437	2.71821	7.45261	6.32158	7.1821	6.40861	5.192
ENSMUST00000100330	Tanc2	4.75731	4.26005	4.75521	5.67077	5.83657	6.06467		2.36438	2.80261	2.54907	2.3972	1.14955	4.16942	3.64085	3.32701	2.96169	2.41152
ENSMUST00000022303	Thrb	2.64643	2.86381	2.78978	4.00165	3.96002	4.03423		5.41993	5.06952	5.4009	5.34728	4.23606	6.30118	5.86771	5.72751	5.45803	4.7608
ENSMUST00000165593	Ankrd55	0.658334	0.873489	0.265788	1.7183	1.9614	1.84499		1.48991	1.35938	2.04575	2.43902	-0.078256	2.21207	1.92017	2.14348	2.21852	1.25875
ENSMUST00000023652	Grik1	2.826	2.88909	2.68393	4.03085	3.89119	4.08892		4.14595	4.92095	5.2586	5.26247	3.59268	5.22427	4.81326	5.30967	4.8927	4.204
ENSMUST00000095172	Cmip	3.9116	3.75146	3.58573	4.85101	4.79696	5.08996		1.46788	1.93588	1.73428	1.90965	1.33203	3.07246	2.70634	2.56688	2.73581	2.62897
ENSMUST00000209902	Hdac9	3.5987	3.49027	3.63277	4.15324	4.60071	5.21816		4.25287	3.99816	3.84306	4.18318	2.71274	4.51141	4.34986	4.26411	3.89756	3.23164
ENSMUST00000166750	Cmip	5.21422	5.05063	5.12411	6.10823	6.15574	6.536		5.26409	5.1613	5.35925	5.49956	5.10322	6.68985	5.7649	5.95562	5.99215	5.84627
ENSMUST00000113446	Prickle2	-0.0102864	-1.01066	-0.704667	0.312141	0.565621	0.925252		3.22687	2.88404	3.48337	3.2581	2.16567	3.21207	2.73173	3.04514	2.73852	2.37658
ENSMUST00000112338	Rai2	1.95429	1.68291	1.8138	2.97604	3.05131	2.78431		3.03797	2.43338	2.9291	2.4696	1.90264	3.53119	2.82903	2.9588	2.90241	1.89398
ENSMUST00000191837	Pcdh7	2.72937	2.55186	2.57372	3.86277	3.5574	3.79289		5.54091	5.46165	5.68792	5.64958	4.3673	6.16129	5.78423	5.92586	5.45885	4.52114
ENSMUST00000100063	Scn9a	2.83502	3.23257	3.06029	4.49674	4.03232	3.91899		3.00775	3.05787	3.21099	2.99623	1.06613	3.59166	3.31109	3.04514	2.79959	1.73758
ENSMUST00000039540	March1	0.63787	0.643841	0.0858793	2.06932	1.42008	1.13959		1.5116	1.40913	2.31344	1.736	0.197378	2.83845	1.47539	2.41766	1.96401	1.00794
ENSMUST00000072482	March1	3.735	3.94698	3.56768	5.23575	4.88281	4.36295		4.91312	5.05982	6.14878	5.52405	2.60455	6.9896	6.0059	6.94242	5.94563	4.76485
ENSMUST00000061514	Rai2	1.94599	1.67463	1.8138	2.962	3.0343	2.7635		3.03797	2.43338	2.92149	2.43902	1.89299	3.52557	2.81326	2.94603	2.88046	1.87408
ENSMUST00000098708	March1	2.98026	3.19349	2.87051	4.50934	4.07837	3.69189		3.61544	3.53772	4.84909	4.25225	1.6511	5.78413	4.69348	5.77791	4.59688	3.38715
ENSMUST00000055815	Lrfn5	2.01109	2.21364	1.89001	3.37704	3.15785	2.87763		5.26569	4.88404	5.21256	5.18164	3.671	5.47685	4.97435	5.20639	4.99839	3.97329
ENSMUST00000177432	Psd2	1.36657	1.31127	1.2407	2.52375	2.19365	2.38639		1.30349	0.526489	1.1666	1.21662	1.14955	2.16942	1.21236	0.887141	0.781274	1.33352
ENSMUST00000090601	Cttnbp2	2.34569	2.44065	2.48676	3.73902	3.34672	3.33677		1.8549	1.50377	0.882807	2.03765	0.88327	1.7735	1.53428	1.64005	1.76539	1.4184
ENSMUST00000115716	Psd2	1.41146	1.32897	1.2558	2.55774	2.20071	2.40666		1.30349	0.526489	1.1666	1.21662	1.22841	2.16942	1.21236	0.939608	0.791766	1.34801
ENSMUST00000049519	Irgm1	2.40945	3.46807	1.32428	2.86126	2.65223	4.62184		2.4342	3.1847	1.88281	1.68477	2.6511	4.90711	3.77714	2.76161	2.8927	3.1093
ENSMUST00000110346	Tenm3	1.98432	2.12319	1.36665	3.10934	3.01442	2.32617		2.83783	3.22693	3.38715	3.26973	1.90264	4.17303	3.74426	3.58346	3.48252	2.70978
ENSMUST00000184063	Csmd2	6.83623	6.57838	6.96613	7.65483	7.71393	7.98171		3.71698	3.70141	4.0352	4.07792	3.5534	5.09922	4.41921	4.35142	4.02754	4.09002
ENSMUST00000040599	Nav1	1.67517	1.73164	0.834072	2.50644	2.36881	2.47864		3.64027	3.25441	2.52917	3.35958	3.03137	3.63409	2.9708	2.85335	2.96633	2.87908
ENSMUST00000111859	Rgl1	3.03737	2.85772	2.94386	3.8971	3.98066	3.86222		3.55404	3.11895	2.8511	3.51919	3.03137	4.41126	3.29415	3.57934	3.43813	3.09218
ENSMUST00000114840	Thy1	1.3245	1.62103	1.37128	2.554	2.34141	2.29509		4.4113	4.47486	4.97396	5.28844	4.43869	4.96228	4.54626	4.69067	5.25215	4.92333
ENSMUST00000035266	Igtp	2.78781	3.87289	1.6443	2.97743	3.09361	4.98489		2.23993	2.98592	1.19214	0.595135	2.28853	4.62623	2.99895	2.00262	2.16706	2.47234
ENSMUST00000168280	Igtp	2.78781	3.87289	1.6443	2.97743	3.09361	4.98415		2.23993	2.98592	1.19214	0.595135	2.28853	4.6236	2.99895	2.00262	2.16706	2.47234
ENSMUST00000094169	Igtp	2.78781	3.87289	1.6443	2.97604	3.09361	4.98415		2.23993	2.98592	1.19214	0.595135	2.28853	4.6236	2.99895	2.00262	2.16706	2.47234
ENSMUST00000071076	Grm7	2.98162	2.98711	2.72793	4.2517	3.68446	3.50709		6.01726	6.17125	6.44339	6.37043	4.79923	6.4219	6.1904	6.12378	5.90302	4.98145
ENSMUST00000063140	Hcrtr2	-0.0540078	0.411039	0.00474256	0.796303	1.3957	0.96832		0.574795	1.73594	1.60717	2.11709	-0.625744	2.79235	2.15095	2.88714	1.92642	0.874084
ENSMUST00000179945	Csmd2os	2.97211	2.49655	3.06173	3.69048	3.62014	4.05293		2.36438	1.65577	0.313442	1.55766	-0.419293	2.08016	0.663016	2.68684	0.802183	0.16359
ENSMUST00000143836	Meg3	9.57511	9.78597	9.67768	10.6945	10.4027	10.6589		1.83783	1.83027	2.05969	1.99623	1.89299	3.23981	2.24798	2.77611	2.88046	2.8179
ENSMUST00000146701	Meg3	9.42767	9.64254	9.53764	10.5521	10.261	10.5092		4.93335	4.93588	5.01567	5.3972	4.85248	6.73075	5.72858	6.03839	6.19549	6.11937
ENSMUST00000143847	Meg3	9.31715	9.53481	9.45317	10.4468	10.1536	10.4076		5.03797	5.04219	5.09226	5.50572	5.00473	6.83277	5.83099	6.12802	6.2945	6.23797
ENSMUST00000183266	Rian	4.70662	4.84455	4.83113	5.75458	5.69386	5.62329		6.03984	5.89935	6.28257	6.17159	4.6251	7.26366	6.59836	6.86527	6.68218	5.67066
ENSMUST00000182406	Rian	3.9446	4.05835	4.12274	4.95847	4.87805	4.96148		4.81183	4.47193	5.04575	5.01882	3.59566	6.20417	5.25237	5.65973	5.37062	4.77428
ENSMUST00000209107	Nrg1	3.38613	3.81062	3.14793	4.52375	4.51605	3.97964		6.3599	6.10108	6.36627	6.36366	5.10008	7.24667	6.53368	6.72003	6.25476	5.63637
ENSMUST00000074525	Gulp1	0.470519	0.626768	0.0971066	1.48697	1.12114	1.27317		3.2203	3.1412	3.30176	3.36501	2.84874	3.54238	3.31109	3.29716	2.95937	2.01704
ENSMUST00000155358	Grm5	2.80627	2.66908	2.89966	3.81282	3.4559	3.72545		3.95331	3.99001	4.04575	3.85276	2.46172	4.57269	4.07695	3.86017	4.01416	2.92333
ENSMUST00000182689	Rian	5.82525	6.00443	5.8584	6.77087	6.75165	6.79385		3.72628	3.53211	3.46777	4.01364	2.56863	5.12734	4.28274	4.56271	4.48899	3.8179
ENSMUST00000122586	Mir1906-1	2.85288	3.00043	2.70059	3.75539	3.49564	3.89208		3.03797	2.94434	2.58806	3.2286	2.59863	4.45926	3.66741	3.7059	3.8279	3.5929
ENSMUST00000103252	Mir770	2.90519	3.31571	2.95778	3.98924	3.84616	3.96301		0.969074	0.952754	1.1666	1.30973	1.94994	3.26028	1.84462	1.95243	2.35213	2.96625
ENSMUST00000031249	Sparcl1	0.812368	1.38758	1.32905	2.37704	1.80663	1.93459		4.14248	4.24759	4.9813	4.76916	3.70999	4.84298	4.59548	4.80468	4.56283	3.94017
ENSMUST00000112394	Csrnp3	2.00044	1.99822	2.33618	3.23954	2.75005	2.86467		4.69818	4.469	4.80011	4.92995	3.12914	5.1909	4.66302	4.57934	4.41626	3.82569
ENSMUST00000144612	2210408F21Rik	2.06062	1.79923	1.73693	2.77238	2.58192	2.77047		4.09656	3.62452	3.871	4.26683	3.27001	4.70548	3.81326	4.11239	4.10004	3.38715
ENSMUST00000155345	2210408F21Rik	2.06573	1.80936	1.73693	2.77559	2.58192	2.78086		3.06756	2.67624	2.81868	3.41826	2.18952	3.60238	3.08682	3.40838	3.15288	2.45905
ENSMUST00000183215	Rian	6.96631	7.15083	7.07811	7.92662	7.89527	7.88683		3.01537	2.91881	2.78551	3.36501	1.7291	4.42644	3.6805	3.90374	3.77468	3.03955
ENSMUST00000151076	2210408F21Rik	2.06573	1.80936	1.73334	2.77559	2.57651	2.78086		4.26888	3.89281	3.97027	4.38387	3.45189	4.82478	3.97789	4.30718	4.22917	3.49532
ENSMUST00000152157	2210408F21Rik	2.06573	1.80936	1.73334	2.77559	2.57651	2.78086		5.26409	4.72125	5.05969	5.4784	4.2922	5.79936	4.83099	5.11096	4.99101	4.35879
ENSMUST00000146778	2210408F21Rik	2.06573	1.79923	1.73334	2.77238	2.57651	2.77047		3.34033	2.93588	3.13403	3.65846	2.52557	3.90061	3.28274	3.67529	3.4398	2.68715
ENSMUST00000033640	Pak3	2.20903	1.99822	2.3171	3.28196	2.88171	2.7946		3.70761	3.52084	3.93289	3.75682	2.36032	4.89407	4.0901	4.2144	4.1396	3.41496
ENSMUST00000183180	Rian	6.13718	6.33807	6.32622	7.11926	7.07454	7.02861		1.48991	1.81189	0.114133	1.28701	0.739906	2.7735	1.81326	2.02707	1.98245	1.65835
ENSMUST00000182100	Rian	6.38677	6.59502	6.58772	7.36529	7.32192	7.28813		3.55404	3.28138	3.73862	3.85663	1.79276	4.82935	4.16965	4.38728	4.10531	3.12201
ENSMUST00000171690	A830018L16Rik	3.01374	2.81188	3.35267	3.83224	3.81508	3.96529		3.45674	2.76489	3.871	3.66288	1.62801	4.50571	3.66302	3.78689	3.71115	2.46571
ENSMUST00000182119	Rian	2.44522	2.87831	2.82735	3.4442	3.36567	3.72993		4.0001	3.83483	3.7897	4.26973	2.91222	5.3632	4.57225	4.81173	4.80283	4.20001
ENSMUST00000092351	Cacng8	1.75335	2.04395	2.15197	2.99684	2.83108	2.45071		2.99241	2.6033	2.37047	2.93178	2.7771	4.1909	3.29982	3.45868	3.04956	3.10076
ENSMUST00000032892	Xylt1	1.19975	1.54127	1.4782	2.21134	2.46179	1.85158		4.29414	3.87078	4.08376	4.53614	4.05103	5.14945	4.46281	4.37066	4.16504	4.04401
ENSMUST00000107415	Zfp618	2.18101	2.31482	2.04588	2.68622	3.00101	3.16758		2.82922	2.66604	1.95916	2.59513	2.01367	3.69549	2.82903	2.76161	2.59313	1.98028
ENSMUST00000182785	B830012L14Rik	2.73098	2.89623	2.8441	3.62341	3.59269	3.59216		4.25929	3.80261	4.18897	4.10739	2.85373	5.59435	4.72121	4.96988	4.79633	3.93057
ENSMUST00000130109	A330102I10Rik	1.02166	1.39095	1.60552	2.53137	1.93344	1.83173		2.01537	2.42131	2.89063	2.92444	0.288526	4.02142	2.88289	3.33682	2.92642	2.25105
ENSMUST00000145598	Csrnp3	2.31379	2.20023	2.66896	3.397	2.9929	3.11105		2.97689	2.00222	2.9517	2.59513	0.428704	2.81097	2.55339	2.4721	2.00065	1.22772
ENSMUST00000176109	Csrnp3	2.35617	2.22692	2.70243	3.41874	3.03561	3.13959		3.07487	2.19891	3.21099	2.71912	0.696184	2.85649	2.72332	2.58346	2.09263	1.39066
ENSMUST00000181527	Rian	5.4623	5.58355	5.5606	6.36509	6.29162	6.21497		3.09656	2.44535	2.9291	3.05793	1.60455	4.45038	3.28846	3.57934	3.38887	2.82828
ENSMUST00000179766	Gpr45	1.36657	1.62963	2.03716	2.65516	2.55097	2.08473		3.5488	3.62978	3.53417	3.45948	2.68504	4.94342	3.98494	4.09515	4.04738	3.27781
ENSMUST00000181543	Mirg	4.85436	5.09941	4.78241	5.76148	5.60204	5.63073		3.83783	3.43938	4.13074	4.14894	2.71821	5.36792	4.45012	5.05409	4.55052	3.73758
ENSMUST00000173620	A930009A15Rik	1.08853	0.632481	1.1193	1.55587	1.43611	2.05078		1.06022	0.918806	1.44671	1.3321	0.197378	2.55899	2.41399	2.282	2.2493	1.66994
ENSMUST00000149046	Rtl1	4.80741	5.06312	4.96124	5.6671	5.5909	5.79375		4.46788	4.36254	5.0067	4.77734	2.97302	5.73624	5.18505	5.42917	5.42808	4.25491
ENSMUST00000023133	Ppp1r1a	1.93485	2.02453	1.90606	2.54273	2.58192	2.92369		1.06022	1.33384	1.8984	1.41826	2.13325	2.69549	2.18811	1.67141	2.08412	1.74855
ENSMUST00000030043	Zfp618	1.98432	2.09243	1.78632	2.41462	2.62801	2.96832		2.18698	2.06565	1.31344	2.12991	1.69618	3.29375	2.2362	2.21972	2.26067	1.64667
ENSMUST00000027226	Khdrbs2	4.05548	3.54431	3.98145	4.67034	4.50565	4.61363		2.25287	2.72616	2.84306	3.28701	1.84374	3.54794	3.09988	3.06889	3.03859	2.16359
ENSMUST00000181496	Mirg	3.02822	3.18962	3.21129	3.97394	3.70362	3.89846		3.52233	3.58177	3.8984	3.98921	3.00921	5.16038	4.51978	4.492	4.40006	4.206
ENSMUST00000181253	Rian	6.23551	6.34145	6.33884	7.11989	6.9261	6.98592		4.09297	3.90587	4.18261	4.19848	2.09167	5.33614	4.60009	4.77791	4.60061	3.22379
ENSMUST00000207038	Nhsl1	3.35408	3.23257	3.41231	4.09141	3.84165	4.16097		6.35015	6.12733	6.74834	6.82593	5.53568	7.03386	6.60696	6.7442	6.52756	6.06006
ENSMUST00000078626	Trank1	5.47365	5.4802	5.45602	6.29307	6.00689	6.20456		3.34033	2.82111	2.99587	3.42347	1.99574	4.25008	3.28274	3.35142	2.96169	2.12201
ENSMUST00000037341	Nhsl1	3.25678	3.12421	3.41568	3.97674	3.75405	4.15898		4.69107	4.6033	4.95357	5.16616	3.83872	5.68292	5.02827	5.1698	4.8743	4.43548
ENSMUST00000182737	Rian	4.18042	4.35986	4.23372	5.03253	4.94784	4.89687		5.73898	5.54886	6.06228	6.04613	4.40003	6.99927	6.36751	6.58449	6.44375	5.52194
ENSMUST00000195975	Pdlim5	0.824491	0.321913	0.0516636	1.12328	1.17944	1.10141		2.38803	1.90153	3.41994	2.85663	2.28853	3.58626	2.85236	1.99023	2.32349	1.47234
ENSMUST00000180876	Rian	5.26709	5.37868	5.46985	6.1503	6.02522	6.02697		6.97836	6.68888	7.22421	7.13946	5.38118	8.06133	7.44949	7.6445	7.4916	6.4941
ENSMUST00000032500	Prmt8	2.89229	3.0169	2.72793	3.16554	3.52685	3.93536		3.04543	3.19182	3.65387	3.47464	3.11261	3.66512	3.74426	3.2144	3.38368	3.20798
ENSMUST00000183026	Rian	4.56613	4.74916	4.71067	5.46699	5.31727	5.30232		5.93034	5.75651	6.25255	6.2632	4.63237	7.17707	6.53007	6.72611	6.62098	5.74033
ENSMUST00000182981	Rian	5.31567	5.4185	5.35559	6.13381	5.95238	6.03369		1.78536	1.75531	2.15366	2.02398	0.16567	2.97678	2.82116	2.55852	2.69726	1.68144
ENSMUST00000074546	Sdk1	2.84992	2.83064	2.64239	3.55306	3.41503	3.37042		1.06022	1.98592	2.38161	2.66728	1.31767	2.19799	1.99197	2.4721	2.07126	1.43208
ENSMUST00000020964	Fkbp1b	0.103533	-0.0195953	-0.329158	0.364292	1.01308	0.302321		1.39971	0.884041	0.78551	0.833295	0.258779	2.55899	1.32783	2.35142	1.47766	1.1471
ENSMUST00000200137	Lrrc7	3.64387	3.80494	3.6065	4.67895	4.29711	4.00867		4.28156	3.34027	3.91383	4.03765	2.3533	5.07246	4.82313	4.27946	4.70144	3.73758
ENSMUST00000096129	Il1rap	2.1085	2.15331	2.01069	2.99821	2.48701	2.74946		2.11794	2.08108	2.46777	2.93909	1.76128	3.42039	3.06035	2.64005	2.80218	2.17176
ENSMUST00000195164	Igsf3	2.33725	2.46647	2.03425	2.79155	3.10619	2.95002		1.61544	1.67624	1.33653	1.49956	1.46823	2.06473	1.43475	1.52457	1.38368	1.4184
ENSMUST00000165770	Zfp423	4.81731	4.64702	5.02986	5.61626	5.54775	5.3235		3.03047	2.05005	1.86704	2.03765	1.99574	3.62886	2.98494	2.30218	2.58411	2.25875
ENSMUST00000162431	A930017K11Rik	1.9924	2.06312	1.77937	2.8688	2.69948	2.1342		2.3524	2.34667	2.52917	2.77734	2.80824	4.88092	3.70207	3.74328	3.85941	4.09002
ENSMUST00000069620	Per2	4.15904	3.99711	3.72974	4.44824	4.61266	4.7696		0.69344	0.811891	1.9886	2.20455	1.30317	2.16942	1.2362	2.31216	2.28687	1.66994
ENSMUST00000182370	Rian	2.88363	2.79796	2.94386	3.65603	3.36148	3.50709		3.66951	3.62978	3.91383	4.06128	2.59268	4.89843	4.31109	4.33927	4.32349	3.60503
ENSMUST00000172330	Pak3	1.5854	1.31127	1.61336	2.19463	2.29821	1.90323		1.96907	0.918806	1.5687	1.95359	0.228405	2.91789	1.81326	2.29212	2.2068	1.02609
ENSMUST00000110939	Esrrg	5.07718	4.96577	4.90046	5.59459	5.72274	5.52394		6.03235	5.46165	5.77182	5.74956	4.87594	6.27879	5.90538	5.69259	5.61546	4.99878
ENSMUST00000093517	Casp3	2.33302	2.63817	2.38738	3.35573	2.95863	2.92837		3.10372	3.11895	3.53915	3.38655	0.782341	4.74957	3.64085	3.80821	3.38715	2.1471
ENSMUST00000085774	Sdk1	4.88797	4.56574	5.02619	5.38206	5.50565	5.50943		4.56186	5.58041	6.64869	6.88622	4.8954	5.44294	5.2984	5.58758	5.34101	4.74445
ENSMUST00000042986	Plcl1	4.45793	4.34254	4.62988	5.22198	5.17586	4.90639		7.18318	7.13058	7.39542	7.68504	6.68539	8.34953	7.59058	7.7511	7.19722	6.75299
ENSMUST00000151083	Cfap74	4.83614	4.8852	4.59615	5.50136	5.27221	5.40917		1.44551	0.884041	0.851099	1.95359	0.628013	3.14028	1.99197	2.33193	1.52245	1.49857
ENSMUST00000041633	Tap1	2.53833	3.4879	1.61336	3.11316	2.7127	3.97663		0.904944	0.526489	-2.05579	-0.989828	1.48117	2.92645	1.32783	0.746963	0.781274	1.45905
ENSMUST00000212168	Sipa1l2	5.62731	5.35079	5.7125	6.00849	6.09472	6.4214		3.85914	3.73594	4.56382	4.57886	3.75597	5.48267	4.44502	4.57312	4.42555	4.3959
ENSMUST00000085238	Slc8a3	6.71377	6.45231	6.74286	6.97691	7.31686	7.4		1.92125	2.1847	2.63537	2.66728	1.76128	3.14762	2.4035	2.282	2.54122	1.94256
ENSMUST00000159416	Car7	2.51981	2.67463	2.29045	3.17895	3.01041	3.11379		1.5116	1.01834	0.818677	0.833295	0.531797	2.38355	1.0059	1.03914	1.13445	1.21195
ENSMUST00000211115	Casp3	2.53833	2.93258	2.68951	3.58363	3.18775	3.1689		3.10372	3.11895	3.53417	3.38655	0.782341	4.73989	3.64085	3.79046	3.37499	2.1471
ENSMUST00000052250	Zfp423	5.48157	5.4804	5.64239	6.29111	6.12222	5.94829		3.40551	2.83937	2.46777	3.23455	2.88814	4.45038	3.51492	3.41766	3.34502	3.51473
ENSMUST00000093321	Grb10	3.94738	3.70273	4.12205	4.69176	4.54729	4.30292		4.99048	4.91666	5.04048	4.98216	4.19149	6.28212	5.0819	5.62611	5.09634	4.55903
ENSMUST00000109654	Grb10	3.94738	3.70273	4.12205	4.69176	4.54729	4.30172		4.97103	4.90803	5.03697	4.96973	4.1536	6.27879	5.07199	5.61808	5.08998	4.54965
ENSMUST00000102904	Palm2	2.57647	2.45039	2.5697	3.19343	3.00235	3.15432		3.51697	3.07338	3.44671	3.41302	2.28853	4.28712	3.11925	3.7833	3.161	2.89892
ENSMUST00000068275	Nyap2	5.71316	5.55054	5.70381	5.98561	6.41743	6.26317		0.399709	1.05005	1.35925	2.09109	-0.468203	1.96851	1.06035	1.59168	1.16706	0.874084
ENSMUST00000053910	Csrnp3	3.4034	3.16223	3.67834	4.12832	3.94399	3.93148		3.08214	2.37198	3.22343	3.22262	1.54418	3.73989	3.21835	2.55852	2.85567	2.12201
ENSMUST00000080371	Mtss1	5.60046	5.60568	5.60453	6.07569	6.17228	6.28219		2.84639	2.91019	2.62603	3.53373	2.97302	3.85649	2.6805	2.81173	2.97786	3.05731
ENSMUST00000044990	Slc24a2	4.05162	4.06734	4.21774	4.85747	4.5606	4.63384		7.73783	7.36293	7.66844	7.56299	6.70103	8.15856	7.70821	7.46513	7.33877	6.67857
ENSMUST00000117687	Ppp2r2b	6.089	6.03171	6.25189	6.72444	6.6419	6.725		7.08847	7.23255	7.4169	7.56092	6.26206	8.30877	7.62344	7.71204	7.39211	6.81399
ENSMUST00000107158	Slc24a2	4.17983	4.18282	4.37763	4.96658	4.70114	4.7696		6.10372	5.63762	5.9071	5.9226	5.06828	6.59904	6.17352	5.70968	5.68359	5.03059
ENSMUST00000025377	Ppp2r2b	6.10927	6.04783	6.26579	6.73346	6.64933	6.74028		7.16147	7.28179	7.47038	7.61294	6.34492	8.35192	7.66796	7.76002	7.44687	6.87565
ENSMUST00000069451	Ghr	3.27787	3.3316	2.83239	3.70319	3.88609	3.57235		4.00775	3.99816	4.36206	4.2784	3.44531	5.51425	4.86005	4.99644	4.65766	3.76215
ENSMUST00000170096	Prrg3	0.545676	-0.0743878	0.343267	1.0667	0.890461	0.549236		2.07487	1.84842	1.75156	2.12991	1.10008	3.1329	2.16345	2.59168	2.45803	1.66994
ENSMUST00000161561	Ghr	3.27567	3.32544	2.79496	3.68793	3.87437	3.55328		4.0001	3.99816	4.35077	4.26683	3.43869	5.50428	4.85043	4.99644	4.65263	3.74033
ENSMUST00000122912	Csrnp3	3.52354	3.25033	3.77937	4.19523	4.04805	4.01821		2.18698	1.67624	2.15366	2.56712	0.902635	2.92645	2.11282	1.59168	1.94063	1.4184
ENSMUST00000112606	Dpp10	8.14532	7.91496	8.27806	8.73794	8.6288	8.66233		7.54256	7.47303	7.79518	7.97196	5.67733	8.53645	7.81944	8.0126	7.88766	7.22478
ENSMUST00000099337	Plxnc1	3.52075	3.03966	2.9156	3.75945	3.75325	3.7065		1.2784	1.1412	2.08717	1.49956	0.739906	2.38355	1.74841	1.93961	1.85817	1.70416
ENSMUST00000112603	Dpp10	8.13578	7.90411	8.26703	8.7281	8.61863	8.64948		7.54091	7.4723	7.79205	7.97173	5.66958	8.5326	7.81919	8.01126	7.88598	7.2206
ENSMUST00000166814	Brinp3	6.66509	6.68661	6.83899	7.20495	7.3485	7.28729		3.19371	3.43938	3.70354	3.71912	1.58071	4.27711	4.01282	3.65973	3.16302	2.17176
ENSMUST00000074622	Brinp3	6.67684	6.69448	6.84618	7.21112	7.35524	7.29863		3.19371	3.50948	3.83092	3.76506	1.75063	4.38044	4.18811	3.72471	3.23014	2.37658
ENSMUST00000160973	Spata13	3.22969	2.80557	2.79496	3.88004	3.42008	3.11926		3.42851	2.52649	2.8984	2.90219	1.22841	5.14212	3.47037	4.03914	3.3325	3.29662
ENSMUST00000022566	Spata13	3.22969	2.80304	2.79496	3.8748	3.42008	3.11926		3.42851	2.52649	2.89063	2.90219	1.22841	5.13844	3.45012	4.03312	3.31624	3.29287
ENSMUST00000034031	Nr3c2	4.77107	4.91481	4.95701	5.60026	5.28637	5.38639		7.24479	7.11941	6.98632	7.11265	6.62109	8.19998	7.37122	7.21007	6.87415	6.206
ENSMUST00000200535	Usp29	6.39288	6.29458	6.3171	6.78608	6.92991	6.91399		2.7584	2.63501	2.94421	3.28128	0.823564	3.99724	2.89043	3.38492	2.86066	1.64667
ENSMUST00000110938	Esrrg	4.58852	4.62031	4.48942	5.04056	5.29739	4.95538		3.63534	3.48069	3.78131	3.64065	2.23606	4.48557	3.73592	3.77971	3.96401	3.29662
ENSMUST00000027906	Esrrg	4.58852	4.62031	4.49049	5.04056	5.29739	4.95538		4.23015	4.16311	4.46253	4.42347	2.75597	5.10677	4.37155	4.42227	4.58863	3.89892
ENSMUST00000108775	Sipa1l2	5.08129	4.70816	4.83071	5.26776	5.33126	5.63622		1.2004	-1.47351	1.33653	1.68477	0.863641	2.28046	1.25966	1.76161	1.71666	1.73758
ENSMUST00000046627	Osbpl10	3.72048	3.49184	3.60256	4.0449	4.19188	4.18985		3.63039	3.11145	3.30176	3.46455	2.90744	4.30693	2.99197	3.51596	3.39233	2.96155
ENSMUST00000109655	Zfp423	5.8858	5.90334	5.95836	6.64619	6.42046	6.2658		4.95331	4.31765	4.14388	4.70634	4.30681	5.86875	4.94932	4.72097	4.50023	4.74171
ENSMUST00000020234	Timp3	5.13308	4.94382	4.95045	5.65166	5.49588	5.4903		5.7286	5.51091	5.68005	6.01882	4.79794	6.70236	5.86484	6.14138	5.77732	5.47977
ENSMUST00000014447	Glis2	2.59958	2.69934	2.58373	3.28421	3.02373	3.17679		1.30349	0.696414	1.03167	1.09109	1.442	2.61303	1.43475	1.32208	1.2068	1.71539
ENSMUST00000164659	Sgk1	3.1343	3.06312	3.33973	3.70319	3.7127	3.73528		3.88846	3.65577	4.06315	4.14894	3.27744	5.07053	4.46786	4.30218	4.01079	3.67283
ENSMUST00000008350	Cers4	3.91231	4.0169	4.133	4.51368	4.40081	4.71013		3.0001	3.32739	3.24189	3.47966	2.58671	4.32323	3.39293	3.31713	3.30712	3.03508
ENSMUST00000027404	Ptprn	5.01374	4.78904	4.82355	5.20956	5.27249	5.67667		1.95331	1.98592	2.25406	2.67605	1.91222	3.51992	2.41399	2.41766	2.54122	2.39765
ENSMUST00000064571	Afap1	4.05419	3.84609	4.17401	4.69303	4.33554	4.6		3.07487	3.08873	3.20474	3.28701	2.99574	4.23637	3.16345	3.25119	3.14267	2.80745
ENSMUST00000109851	Inpp4b	5.70744	5.51445	5.74409	6.01462	6.03199	6.43709		4.48991	4.41219	4.31925	4.0746	3.21685	5.02142	4.21236	3.9683	3.77732	2.68715
ENSMUST00000209440	Tusc3	4.43488	4.43657	4.22031	4.85709	4.84503	4.92603		3.16661	3.24073	2.81046	3.20455	2.25878	4.03336	3.28274	3.07477	2.98474	2.48552
ENSMUST00000188243	4930444A19Rik	3.04904	2.79032	2.88678	3.3482	3.55097	3.3473		3.62044	3.1412	3.30176	3.46455	2.00473	5.03732	3.7649	3.80821	3.63453	2.95209
ENSMUST00000102905	Palm2	3.75651	3.93778	3.92272	4.56982	4.30423	4.23652		4.90084	4.92523	5.48207	5.69019	3.998	6.22687	5.02827	5.64499	5.23303	4.7293
ENSMUST00000168574	Pid1	4.62623	4.55788	4.43903	4.90299	5.14846	5.06856		5.87387	5.80958	6.07521	6.24931	5.09693	6.86207	6.14781	6.46429	5.63124	4.96155
ENSMUST00000105082	Plekha6	4.68226	4.6239	4.71751	5.16339	5.05909	5.29569		3.2004	2.53772	2.12743	2.32096	2.5318	3.95183	3.04017	3.09226	2.61693	3.02609
ENSMUST00000020350	Lgr5	4.01836	3.88849	4.02031	4.21312	4.53199	4.64336		3.59526	3.52084	4.05273	4.37043	2.78756	5.14579	4.51735	4.87709	4.57275	4.00337
ENSMUST00000175996	Pid1	4.40037	4.30188	4.17665	4.62252	4.90097	4.84127		5.98467	5.88843	6.16741	6.32863	5.19934	6.92698	6.21311	6.54164	5.73683	5.06829
ENSMUST00000048790	Prrg3	0.917978	0.488692	0.912428	1.51031	1.32428	0.943867		2.86336	2.52649	2.75156	2.93909	1.79276	3.82478	3.08025	3.50729	3.19499	2.6349
ENSMUST00000169546	Cbarp	3.08097	3.07994	3.2831	3.41256	3.64879	3.84169		3.06756	3.05787	3.54412	4.05457	3.5349	4.6236	3.9708	3.8838	3.80088	4.12201
ENSMUST00000176559	Pid1	4.68684	4.6015	4.45711	4.92992	5.17735	5.09864		5.93536	5.85067	6.11664	6.297	5.14854	6.90115	6.19649	6.50946	5.69761	5.02609
ENSMUST00000110516	Hecw1	5.6031	5.63497	5.69921	6.21874	6.1321	6.04235		6.5573	6.09634	6.25331	6.35208	5.27466	7.24624	6.56226	6.58192	6.25239	5.52034
ENSMUST00000132064	Sntg1	3.35303	3.42098	3.16803	4.00781	3.59448	3.79032		3.71698	3.05787	3.73428	3.58586	2.13325	3.9809	3.71061	3.21972	2.89513	1.93298
ENSMUST00000115733	Gucy1a2	5.3925	5.46547	5.55374	6.04589	5.93609	5.88768		4.82272	4.66348	4.60004	4.68042	3.72367	5.985	5.26402	5.07036	4.84563	3.81007
ENSMUST00000024698	Tnfrsf12a	1.18101	1.32544	0.880295	1.36855	1.27165	2.10417		1.5748	0.526489	1.21723	1.35413	1.16567	2.9602	1.60925	1.92667	2.09263	2.18797
ENSMUST00000021009	Myt1l	7.54516	7.4747	7.53574	8.06366	7.93785	8.0071		4.7584	4.32415	4.54164	4.74644	3.82356	5.68922	4.90538	4.55852	4.34145	4.1093
ENSMUST00000067491	Cadps	7.75834	7.71141	7.69673	8.21966	8.18767	8.21365		6.70526	6.58583	6.53292	6.84598	5.58895	7.83959	6.91233	7.1872	6.72216	6.02439
ENSMUST00000049784	Myt1l	7.55514	7.48712	7.5517	8.07561	7.94933	8.01927		5.01726	4.6166	4.7771	4.98569	4.11261	5.93496	5.14939	4.81875	4.60136	4.36772
ENSMUST00000070533	Xkr4	7.89189	8.00332	8.05971	8.5437	8.52014	8.30899		9.17874	8.97176	9.16891	9.19933	7.61725	10.3205	9.38078	9.55366	9.12388	8.28889
ENSMUST00000097651	Nol4	5.88959	5.82082	6.06011	6.37386	6.46337	6.36035		6.16233	6.0569	6.49752	6.39122	4.97302	7.17797	6.56521	6.52618	6.22652	5.65033
ENSMUST00000081423	Nol4	5.84454	5.77426	6.02178	6.32179	6.43249	6.30607		6.15718	6.04907	6.48401	6.38187	4.94528	7.17348	6.55517	6.52081	6.21852	5.63268
ENSMUST00000100074	Vwa5b2	1.72452	1.89266	1.46958	2.43102	2.00235	2.04505		1.5748	1.45723	2.03167	2.37582	1.10008	3.35846	2.08682	2.33193	2.79959	2.42526
ENSMUST00000050239	Pcdh11x	3.36449	3.60368	3.79496	4.0765	4.08665	4.00646		3.15287	3.02633	3.22961	3.32096	1.79276	4.19799	3.72753	3.67529	3.67476	2.70978
ENSMUST00000098070	Zfp462	4.97245	4.55412	4.75963	5.35385	5.19512	5.11653		5.5343	5.08299	5.09056	5.45948	4.34624	6.12827	5.50514	5.53527	5.3334	4.94971
ENSMUST00000180886	Tmem178b	7.85163	7.93247	7.88308	8.37915	8.33664	8.31153		6.92479	6.87411	6.90759	7.02183	6.0656	8.26345	7.29982	7.4843	7.28455	6.82925
ENSMUST00000179030	Ankrd44	4.56387	4.43167	4.61531	5.03622	5.00067	4.92681		4.45114	4.44833	4.15041	4.65625	3.5777	5.98397	4.87532	4.8465	4.62282	4.31887
ENSMUST00000033463	Slc9a9	6.03623	5.86381	6.07083	6.5547	6.23962	6.51398		1.7123	1.63501	1.24189	1.90965	0.100081	2.44443	1.64531	1.34171	0.892695	0.511513
ENSMUST00000120509	Sgk1	5.87436	5.7401	6.03169	6.24925	6.47869	6.2559		5.98176	5.64153	6.12991	5.98569	5.32307	7.07102	6.4035	6.32763	6.18159	5.71539
ENSMUST00000135526	Sh3rf3	2.16442	2.19252	1.93763	2.7382	2.4381	2.45505		3.61544	3.25441	3.10744	3.24047	2.77185	4.21557	3.93482	3.60799	3.64469	3.36237
ENSMUST00000182384	Osbpl10	4.34306	4.17599	4.25204	4.65123	4.67984	4.77177		4.52766	3.89281	3.99949	4.49708	3.77448	5.29706	4.24504	4.31713	4.0777	3.98956
ENSMUST00000095852	Grid2	8.55253	8.4471	8.57651	9.03118	8.92597	8.94935		9.65359	9.58236	9.95088	9.96414	8.35242	10.1458	9.79205	9.74961	9.48956	8.62591
ENSMUST00000068973	Map6	5.24188	5.35296	5.3177	5.63517	5.70093	5.88748		4.62044	4.68131	4.81457	4.82543	3.95922	5.77942	4.85043	5.0733	4.77468	4.35162
ENSMUST00000203487	9430076C15Rik	7.36598	7.35415	7.30172	7.75656	7.81331	7.76159		6.06482	5.63893	6.10911	6.10982	4.33203	7.57235	6.13201	6.68684	6.33586	5.51312
ENSMUST00000203528	9430076C15Rik	7.39365	7.3861	7.35047	7.78991	7.8455	7.80291		6.14942	5.70391	6.16982	6.19238	4.41865	7.66096	6.21686	6.75751	6.42176	5.63045
ENSMUST00000165033	Egr1	0.889409	1.20408	1.07456	1.46724	1.25819	1.73884		3.46788	3.3209	4.43873	4.40513	3.494	4.70299	3.64976	4.282	5.39146	4.51312
ENSMUST00000119756	Tbc1d1	4.39632	4.37783	4.42071	4.63451	4.80393	5.02843		1.95331	2.58177	1.80219	2.92444	1.91222	3.0013	1.43475	2.55852	2.15492	2.12201
ENSMUST00000170792	Mapk10	8.01382	7.80423	7.95069	8.15975	8.43536	8.4497		2.07487	0.952754	0.973955	1.45948	0.823564	2.45631	1.43475	1.15462	1.52873	1.13042
ENSMUST00000190007	4930444A19Rik	2.46472	2.38589	2.13027	2.62697	2.92637	2.71736		3.50079	2.87522	2.93667	3.2106	1.92174	4.81097	3.46534	3.44967	3.4809	2.68144
ENSMUST00000183104	Osbpl10	4.50247	4.33336	4.4274	4.82837	4.81086	4.90955		5.34939	4.87522	5.21256	5.23751	4.63527	6.1631	5.19269	5.19024	5.03969	4.80087
ENSMUST00000193603	Nlgn1	8.68663	8.81463	8.74952	9.29912	9.18206	9.0309		4.28156	4.19537	4.04224	4.06796	2.56863	4.79001	4.52947	4.13507	4.13136	3.02157
ENSMUST00000178343	AC149090.1	6.24724	6.38737	6.3848	6.58649	6.7642	6.91831		6.11174	5.87964	5.81765	6.17237	6.49479	6.94131	6.22656	6.10882	5.22482	5.96449
ENSMUST00000205120	9430076C15Rik	5.60398	5.40479	5.55654	5.91415	5.93503	5.98227		3.92125	4.01834	3.89452	4.20152	2.4486	5.44741	4.09988	4.64795	4.02086	3.45905
ENSMUST00000187285	Plekha6	5.43241	5.46387	5.46445	5.92305	5.77842	5.91664		5.84319	5.48794	5.33366	5.6507	5.42787	7.00333	5.64197	6.10452	5.76173	5.74102
ENSMUST00000179505	AC149090.1	6.25971	6.39642	6.39223	6.60026	6.76519	6.92701		6.13376	5.89281	5.837	6.18625	6.49878	6.95445	6.25164	6.13155	5.24501	5.98898
ENSMUST00000191835	Nlgn1	8.67491	8.79933	8.73623	9.27842	9.16559	9.01317		2.97689	2.30785	3.16015	2.87197	2.04886	3.66512	3.15721	3.11525	3.05828	2.00794
ENSMUST00000075054	Nlgn1	8.66809	8.79046	8.72912	9.27047	9.15678	9.00419		8.58074	8.10368	8.51849	8.55885	7.31564	9.37985	8.82976	8.61833	8.2434	7.47234
ENSMUST00000108308	Nlgn1	8.66809	8.79046	8.72912	9.27047	9.15678	9.00419		8.59526	8.12081	8.53589	8.56624	7.3233	9.3913	8.83952	8.62923	8.25405	7.47956
ENSMUST00000043893	Tbc1d1	5.25706	5.19542	5.30565	5.46126	5.63497	5.88327		1.76744	1.33384	1.5687	1.3972	0.718211	2.31998	1.45521	1.70211	1.3126	1.16359
ENSMUST00000038815	Sox5	4.46278	4.53289	4.62115	5.01971	4.9569	4.89049		3.39971	3.22693	3.31344	3.89093	2.04886	4.11803	3.92752	3.42227	3.45143	2.99878
ENSMUST00000048409	Elmod1	4.51981	4.38166	4.62552	5.02816	4.81546	4.93614		4.62542	4.47777	4.40909	4.74227	3.23987	5.34095	4.58391	4.49639	4.36711	3.52434
ENSMUST00000120638	Syn3	7.06005	6.9184	6.97538	7.41475	7.35688	7.42555		3.06022	3.1264	2.75156	3.2106	2.2052	4.2704	3.34986	3.38018	3.06045	2.76485
ENSMUST00000034510	Nectin1	3.84323	3.74752	3.84909	4.23312	4.17884	4.26826		4.52766	4.15585	3.53915	4.07792	3.98897	5.45631	4.50514	4.10092	4.27943	4.24719
ENSMUST00000047450	9430076C15Rik	7.29561	7.28174	7.2036	7.65401	7.71604	7.64176		5.3539	4.93376	5.37047	5.46834	3.62801	6.78119	5.44374	5.89961	5.56321	4.86403
ENSMUST00000064795	Egr1	0.957047	1.23445	1.07456	1.46724	1.26718	1.74593		3.46788	3.32739	4.44139	4.40513	3.50036	4.70548	3.64976	4.282	5.39405	4.51634
ENSMUST00000091628	Atxn1	8.06098	7.9789	8.00818	8.37025	8.41396	8.47711		3.41706	3.00222	3.28406	3.71061	2.46172	4.37106	3.83294	3.52886	3.31442	2.89398
ENSMUST00000183099	Mir99ahg	5.58184	5.47663	5.72567	6.13287	5.91104	5.95519		3.34638	2.83937	3.19845	3.41302	2.10844	4.00938	3.55813	3.14348	3.02309	2.34078
ENSMUST00000095027	Aff3	6.07543	5.99101	6.07917	6.38232	6.50825	6.4461		5.17343	4.58177	4.71018	5.21211	4.44531	6.04913	5.28417	5.02404	4.99839	4.73206
ENSMUST00000167191	Hs3st5	5.82166	5.78423	5.66024	6.218	6.20787	6.03042		5.22359	5.00019	5.13568	5.49088	3.37078	6.3208	5.53548	5.7219	5.48252	4.75401
ENSMUST00000058738	Hs3st5	5.82298	5.78776	5.66425	6.22213	6.21152	6.03042		4.25287	4.07338	4.33079	4.61579	2.6396	5.46808	4.59087	4.7851	4.54588	3.75673
ENSMUST00000177141	Nrg3os	5.18807	5.10018	5.14116	5.49966	5.52896	5.59338		2.23993	2.42131	2.32503	2.64065	-0.156258	3.24667	2.34986	2.86017	2.38715	1.16359
ENSMUST00000042529	Inpp4b	6.29581	6.0501	6.25909	6.54355	6.43424	6.80418		3.50621	3.17035	2.82685	3.11709	1.9776	3.9809	2.99197	3.10953	2.48737	1.62302
ENSMUST00000061740	Tmem178b	5.93817	5.99918	5.87521	6.34644	6.36305	6.28082		6.35315	6.45278	6.6042	6.80259	5.67663	7.8376	6.88902	7.07879	6.68342	6.22429
ENSMUST00000110984	Dmtn	4.35355	4.388	4.39308	4.68066	4.64492	4.95844		2.46788	3.03428	2.75156	2.69344	2.28115	3.65999	3.02656	3.021	2.85567	2.89398
ENSMUST00000094536	Rapgef6	5.08034	5.1679	5.28064	5.6263	5.62823	5.43627		2.11794	2.24073	2.0031	2.11709	0.455176	3.26028	2.39293	2.58346	2.34502	1.37658
ENSMUST00000114641	Cntnap2	9.79809	9.76697	9.86904	10.2845	10.1993	10.1048		10.7591	10.7687	10.9084	10.9541	9.40779	11.9112	11.1701	11.2364	10.7389	9.80499
ENSMUST00000193042	Astn1	5.90537	5.8266	5.946	6.2897	6.34074	6.2015		5.61168	5.61528	5.837	6.02054	4.78495	6.81847	6.05868	6.27564	5.90664	5.31703
ENSMUST00000114913	Adcy5	4.98263	5.02968	5.00139	5.42156	5.36959	5.34117		4.84639	3.99816	4.56137	4.61807	4.5882	5.82248	4.66521	4.71157	4.6555	4.46903
ENSMUST00000028081	Plxdc2	6.40441	6.40312	6.5327	6.88414	6.80528	6.74604		7.10417	7.2926	7.66331	7.7933	5.62218	8.31408	7.69079	7.79692	7.27125	6.552
ENSMUST00000093995	Sez6	5.29458	5.26741	5.29076	5.68601	5.55235	5.7024		3.45114	3.13382	3.35925	3.86815	3.16567	3.88751	3.32227	3.43603	3.20484	3.15537
ENSMUST00000078320	Cacna1c	9.79933	9.7177	9.83007	10.1968	10.131	10.1062		5.50215	5.13382	5.22498	5.54575	5.07789	6.81961	5.93026	5.95482	5.72559	5.66922
ENSMUST00000046157	Fndc3b	5.24583	5.2681	5.01514	5.49796	5.67794	5.4401		3.82922	3.34667	3.37047	3.58586	3.06183	4.852	4.00243	3.88714	3.90724	3.64667
ENSMUST00000187386	Cacna1c	9.75066	9.66365	9.77859	10.1402	10.0784	10.0487		3.81183	3.58177	3.48337	4.04105	3.40853	5.18378	4.47288	4.53952	4.15288	4.05067
ENSMUST00000186889	Cacna1c	9.83105	9.74843	9.86366	10.2253	10.1565	10.1349		6.13114	5.84729	5.8531	6.15208	5.62583	7.32404	6.4257	6.40721	6.15796	6.06665
ENSMUST00000078525	Rnf150	6.34543	6.25184	6.34061	6.73201	6.69199	6.56398		6.96318	6.8422	6.8197	7.12911	5.82293	8.00484	7.25091	7.22963	7.0974	6.51674
ENSMUST00000210833	Ptpre	4.50624	4.36502	4.66189	4.65734	5.07837	4.81413		3.88014	3.76966	3.52917	3.66728	3.16567	4.94973	4.34164	3.97774	4.1437	3.77025
ENSMUST00000112371	Scn1a	6.44706	6.60387	6.53966	6.98422	6.85783	6.7828		6.66468	6.29633	6.61014	6.61351	5.60972	7.53959	6.69348	6.78599	6.43938	5.66416
ENSMUST00000181226	A330023F24Rik	5.84267	5.81267	5.87256	6.21075	6.14633	6.1905		4.3097	3.91451	4.02458	4.41039	3.69896	5.25689	4.59087	4.53739	4.35655	3.82569
ENSMUST00000173804	Gprasp2	3.98702	4.04556	4.17135	4.52566	4.31022	4.36755		5.10907	4.91666	5.23115	5.17082	4.92885	6.43771	5.57342	5.61102	5.42892	5.55122
ENSMUST00000110520	Trim9	5.93083	5.93402	5.90366	6.27431	6.27277	6.22182		6.49059	6.4734	6.9531	6.8416	5.56104	7.29706	6.62965	6.79269	6.69167	5.9727
ENSMUST00000113136	Gprasp2	3.98702	4.04395	4.16869	4.52327	4.30913	4.36582		5.10907	4.91019	5.23115	5.17082	4.92885	6.43471	5.56991	5.61102	5.42808	5.55043
ENSMUST00000108384	Pag1	5.40239	5.51522	5.38652	5.70572	5.79871	5.79823		5.79645	5.67877	5.73971	5.79556	5.21394	6.94342	6.14073	6.10452	6.02476	5.48798
ENSMUST00000045713	Nacad	3.65579	3.66002	3.64812	3.90005	3.79191	4.22261		3.92933	3.42736	3.70797	3.78951	3.31044	4.84524	3.98494	3.97146	4.1791	4.13879
ENSMUST00000037488	Dock4	8.7069	8.6065	8.74504	8.96763	8.97445	9.09296		8.86402	8.72754	8.78078	8.88279	8.10205	9.6563	9.0046	8.84284	8.4773	8.08178
ENSMUST00000210135	Erc2	6.86035	6.73396	6.92025	7.1614	7.16651	7.1603		2.37625	1.73594	2.74295	2.3321	2.02254	3.1329	2.7649	2.05112	2.29057	1.88407
ENSMUST00000209256	Ptpre	5.46496	5.38526	5.64717	5.65166	5.99239	5.79823		5.62666	5.58854	5.26614	5.6032	5.15864	6.87485	5.90352	5.75156	5.92015	5.65908
ENSMUST00000110286	Ebf4	3.35303	3.25682	3.20222	3.78598	3.48989	3.34846		1.44551	1.08108	1.31344	1.09109	1.08321	3.21906	1.39293	2.10953	1.52873	1.81268
ENSMUST00000198675	Nhlh2	0.516081	0.482378	1.13573	1.13834	0.947492	0.956146		2.2004	2.42131	1.97396	1.43902	0.977597	3.40209	2.51492	2.62411	2.40092	1.97095
ENSMUST00000196324	Nhlh2	0.581836	0.482378	1.23563	1.16309	1.09108	0.974369		2.23993	2.45723	1.9886	1.51919	0.995745	3.44443	2.66302	2.67915	2.43143	1.98956
ENSMUST00000194140	4930447F24Rik	2.71804	2.48869	2.49951	3.0927	2.68278	2.73171		2.2004	1.71631	1.86704	2.40776	2.3673	4.73746	3.9601	3.4721	3.22627	3.39765
ENSMUST00000076670	Plppr1	3.77849	3.89504	3.92587	3.7963	4.65051	3.77134		4.56186	3.86634	3.91383	3.81753	2.08321	5.65999	4.59779	4.71534	4.66124	3.83086
ENSMUST00000021346	Tshr	0.39123	0.0418052	0.569695	0.628749	0.781755	0.413353		1.30349	1.54886	1.08717	1.16771	0.55646	2.56996	2.69778	2.37066	2.00967	1.06171
ENSMUST00000066187	Nhlh2	0.724524	0.494978	1.2558	1.18258	1.11119	1.0277		2.48991	2.45723	2.10071	1.51919	0.995745	3.49711	2.73173	2.67915	2.47766	1.98956
ENSMUST00000111086	Pax6	5.73901	5.69729	5.54146	5.9136	5.84165	5.98246		4.02294	3.93163	3.70354	4.01017	3.47795	5.3102	4.35259	4.46764	4.40861	4.41324
ENSMUST00000111088	Pax6	5.58273	5.5479	5.40357	5.76674	5.68488	5.83837		3.06756	2.98592	2.67213	3.25225	2.68504	4.48557	3.47037	3.55011	3.38195	3.56834
ENSMUST00000020497	Aldh1l2	4.26459	4.34906	4.09781	4.47961	4.41554	4.56435		0.803064	1.28138	0.818677	1.09109	0.651096	2.49135	1.43475	2.05112	1.47114	1.30407
ENSMUST00000023151	Bcl6	4.11468	3.8861	4.37935	3.99339	4.49803	4.58723		3.46788	2.73594	3.97763	4.1203	3.45518	3.09542	2.38228	3.18754	3.23975	2.99878
ENSMUST00000125113	Samd4	3.76519	3.66002	3.44892	4.00712	3.89554	3.69921		1.80306	0.884041	1.88281	1.64958	0.197378	2.97678	2.17583	2.09804	2.12203	1.81268
ENSMUST00000084743	Pomgnt2	3.2478	3.29515	3.16002	3.43102	3.56835	3.33325		3.47342	3.37198	2.91383	3.3321	3.01367	4.55071	3.78928	3.86017	3.64034	3.31518
ENSMUST00000090397	Pax6	5.39403	5.359	5.22479	5.5772	5.46325	5.57509		2.64518	2.44535	1.80219	2.77734	1.89299	4.03336	2.89043	2.97146	2.69167	2.94256
ENSMUST00000090391	Pax6	5.28392	5.23867	5.09256	5.45577	5.34512	5.41669		2.2137	2.1264	1.50899	2.56712	1.54418	3.75439	2.43475	2.71722	2.38021	2.6757
ENSMUST00000025379	Dpysl3	1.1233	1.21554	0.873782	1.518	1.12114	1.1342		0.83783	1.59258	1.54907	1.16771	0.16567	2.6236	1.6805	2.23029	1.64324	1.47234
ENSMUST00000033383	Usp11	2.98297	2.67601	2.94697	3.43102	2.82805	2.81834		3.19371	2.19891	2.43606	2.77734	1.96844	4.11428	2.94932	3.34657	2.91926	2.48552
ENSMUST00000064174	Cemip	6.36696	5.65476	6.19897	6.01564	6.32401	6.4681		5.60286	5.863	5.84909	6.09682	5.30681	5.77942	4.96546	5.30218	4.64469	4.23359
ENSMUST00000064225	Rgs17	4.52818	4.70748	4.63229	4.85025	4.85028	4.68683		1.73091	1.75531	1.40364	1.59513	0.481171	2.85649	1.73173	2.44514	2.04079	1.0792
ENSMUST00000131996	Rgs17	4.52818	4.70748	4.63229	4.85025	4.85028	4.68683		5.15804	5.08108	5.06142	5.2106	4.02254	6.40055	5.11121	5.67722	5.31351	4.51794
ENSMUST00000019999	Arfgef3	6.8323	6.82285	6.87816	7.03043	6.99519	7.01336		2.25287	2.42131	2.24189	2.32096	1.77185	3.45631	2.50514	2.93961	2.79438	2.47234
ENSMUST00000089948	Slc44a5	4.60002	4.46727	4.65288	4.97499	4.78528	4.38809		5.19706	4.91235	4.98678	5.02912	4.69757	6.90873	6.17197	5.80556	5.81252	5.27686
ENSMUST00000087085	Nhs	3.90733	3.91217	3.69413	4.07715	4.07837	3.83671		5.24317	5.20948	5.0031	5.14104	4.33559	6.60305	5.86197	5.72937	5.37977	4.77428
ENSMUST00000098852	Mcam	4.31809	4.36802	4.25643	4.47071	4.37765	4.56686		4.22687	3.93588	4.40364	4.84695	3.00921	5.83391	4.8073	5.08499	4.86626	4.80219
ENSMUST00000034650	Mcam	4.3213	4.37059	4.26641	4.47418	4.38283	4.57285		4.22687	3.93588	4.40364	4.84695	3.00921	5.83618	4.80929	5.08499	4.86688	4.80351
ENSMUST00000121618	Lhfpl2	3.64301	3.61311	3.70518	3.91324	3.88755	3.56235		4.0001	3.6914	3.99224	3.86048	3.17366	5.37419	4.23916	4.36107	4.17509	3.83344
ENSMUST00000049460	Grn	2.25005	2.51522	2.22543	2.62162	2.47542	2.30232		4.65008	4.73594	4.24799	4.44416	4.27559	5.84298	4.9439	4.77971	4.73513	4.69851
ENSMUST00000037210	Metap1d	3.50671	3.39852	3.61238	3.71077	3.62888	3.57733		2.55404	2.51517	2.84306	3.4696	2.4287	3.33935	1.96368	1.86017	2.30895	1.87408
ENSMUST00000018993	Wwc1	4.40794	4.85253	4.17665	4.89304	4.38748	4.58772		4.83783	4.48938	4.28406	4.66508	3.80824	6.29788	4.73592	5.03914	4.70561	4.21789
ENSMUST00000102801	Tenm2	7.47743	7.43463	7.46904	7.66228	7.63301	7.43935		4.26569	4.17754	4.29588	4.28701	2.58071	5.42341	4.47288	4.6964	4.28872	3.49857
ENSMUST00000077925	Unc5b	7.38331	7.45714	7.27462	7.69441	7.46728	7.29554		6.54289	6.43112	6.24799	6.54754	6.46049	8.13659	6.94797	6.92056	6.80348	6.92906
ENSMUST00000163524	Tenm2	7.33884	7.32858	7.33017	7.50638	7.50831	7.31742		2.73091	3.0103	2.96658	2.76916	1.18161	3.86096	3.33337	3.29716	3.16706	2.21986
ENSMUST00000164399	Pkig	4.20671	4.07889	3.80441	3.94284	4.10869	4.37386		4.79424	4.65835	4.52164	4.736	4.24746	5.03732	4.06035	4.06594	3.85941	3.6757
ENSMUST00000041639	Syne1	9.12195	9.12661	9.22563	9.24581	9.24021	9.31127		3.14595	2.83027	3.29588	2.94636	2.4486	3.16219	2.58159	2.25119	1.97786	1.34801
ENSMUST00000165856	Galnt9	4.27622	4.45079	4.17135	4.56565	4.32643	4.30652		3.139	3.19891	3.37047	3.15522	2.62218	4.57542	3.12564	3.76888	3.39233	3.31518
ENSMUST00000162911	4921534H16Rik	2.44326	2.47286	3.26703	2.70656	2.83411	3.06644		2.74013	3.01834	3.52415	3.54335	3.21685	3.26704	2.39293	2.34171	2.35213	2.17176
ENSMUST00000112574	Klf8	4.1343	4.11811	4.19375	4.35358	4.2349	4.13959		4.06756	4.20245	3.52415	4.02054	2.71274	5.32161	4.30828	4.32208	3.99499	3.52114
ENSMUST00000169415	Dynlt1a	3.46084	3.66211	3.6347	3.73325	3.6853	3.60586		4.5825	4.66348	4.7897	4.80159	4.06183	5.51567	4.45267	4.12661	3.92284	3.73206
ENSMUST00000094700	Fryl	4.90733	4.84178	4.64143	4.84911	4.81048	4.99869		1.46788	1.05005	0.818677	1.3972	0.940603	2.82019	1.87532	2.13225	1.60805	1.47234
ENSMUST00000067472	Rtbdn	0.940433	1.32897	1.10269	1.36002	1.412	0.801423		1.74929	1.17035	0.681174	1.28701	0.481171	2.50285	0.663016	1.97774	1.90241	1.31887
ENSMUST00000118136	Gse1	5.29622	5.35036	5.24101	5.36322	5.24176	5.51929		3.06756	2.22693	2.35925	3.01709	3.00473	4.23981	3.15721	3.39435	3.02532	3.55591
ENSMUST00000120493	Gse1	5.34832	5.41953	5.3168	5.42208	5.30695	5.58674		3.2137	2.30785	2.4988	3.07128	3.12503	4.35846	3.2421	3.4854	3.13857	3.66994
ENSMUST00000002908	Plin4	2.2433	2.29515	2.16803	2.13334	2.2446	2.53498		3.14595	2.78388	3.64002	3.54335	3.67663	3.91789	2.49529	3.19295	2.44147	2.89892
ENSMUST00000190703	Plin4	2.2433	2.29515	2.16803	2.13334	2.2446	2.53498		3.14595	2.78388	3.64002	3.54335	3.67663	3.91789	2.49529	3.19295	2.44147	2.89892
ENSMUST00000149133	Pax6os1	4.20207	4.2642	4.33795	4.60772	4.33019	4.02624		4.6079	4.06565	3.79387	4.14262	3.1536	5.74836	4.69778	4.72471	4.56665	4.01022
ENSMUST00000110009	Arc	1.07337	1.48238	0.569695	1.41462	1.04479	0.992366		1.93737	2.00222	1.62603	2.07792	2.02254	3.16219	2.29415	2.2718	2.50342	2.61705
ENSMUST00000023268	Arc	1.07337	1.48238	0.569695	1.41462	1.04479	0.992366		1.93737	2.00222	1.62603	2.07792	2.02254	3.16219	2.29415	2.2718	2.50342	2.61705
ENSMUST00000122359	Afap1l2	6.90421	6.80019	6.96393	6.92604	7.07286	6.83401		5.96023	6.02334	5.80839	6.08287	5.94528	7.68827	6.62852	6.79225	6.49742	6.38628
ENSMUST00000118800	Afap1l2	6.90242	6.79828	6.96163	6.92405	7.07165	6.83089		6.11085	6.2772	6.03785	6.32096	6.17565	7.89025	6.84898	7.0057	6.7177	6.61518
ENSMUST00000111584	Afap1l2	6.90332	6.79923	6.96288	6.92459	7.07261	6.83214		3.28472	3.21299	3.03167	3.3321	3.24367	4.83391	3.73173	3.94282	3.52245	3.71539
ENSMUST00000212297	Calb2	5.13064	4.75769	5.21323	4.98196	5.23031	5.06432		2.67433	2.9777	2.39267	2.60435	1.96844	3.86542	2.91279	2.60799	2.92403	3.06171
ENSMUST00000192937	Tigd5	1.22283	0.731637	0.806979	0.852156	0.958632	1.0735		1.14595	0.526489	0.359246	1.06462	0.628013	1.86542	1.28274	1.38018	1.35567	1.54965
ENSMUST00000026196	Got1	4.09605	4.27884	4.04153	4.11062	4.15725	4.23841		3.59526	2.62452	2.9291	3.37582	2.36032	3.74957	2.72332	3.34171	3.62576	3.17583
ENSMUST00000151390	Tdg	3.21134	3.12015	3.3135	3.25113	3.13471	3.32617		2.04543	1.93588	2.31344	2.38655	1.59268	2.69549	1.84462	1.54164	1.41795	0.893983
ENSMUST00000212742	Nfatc3	4.48109	4.43984	4.3707	4.35466	4.54082	4.45017		3.99626	3.61395	4.02102	4.43902	2.77185	4.7735	3.87152	3.50294	3.19499	2.204
ENSMUST00000109308	Nfatc3	4.57602	4.49772	4.46472	4.40012	4.60913	4.54772		3.95331	3.5433	3.97763	4.39188	2.73451	4.72769	3.85621	3.42227	3.14472	2.07048
ENSMUST00000044895	Rcan2	4.40744	3.95384	4.46309	4.29265	3.95655	4.57335		1.14595	1.25441	2.42533	2.91706	1.13325	1.82935	0.731729	1.36107	0.812525	0.0260866
ENSMUST00000106116	Ncdn	4.10104	4.06787	4.4335	4.21785	4.24688	4.15698		5.58506	5.51375	5.61427	5.84306	5.52166	6.85087	5.81722	5.92991	6.0718	6.18747
ENSMUST00000020227	Cry1	3.64814	3.46167	3.76712	3.49479	3.60781	3.76088		4.15976	4.10014	4.14715	4.08452	3.54418	4.51141	3.87911	3.4942	3.52087	2.61105
ENSMUST00000114943	Dcc	4.65027	4.36201	4.70197	4.5132	4.53478	4.65612		6.64457	6.09349	6.64926	6.74227	5.00921	5.83163	5.71273	5.4843	5.23206	4.44394
ENSMUST00000049509	Vat1l	7.00294	6.53861	7.1601	6.6797	6.98858	7.02123		4.61042	4.77204	4.46777	4.86432	4.26627	5.01742	4.40086	4.19834	3.80866	3.63194
ENSMUST00000119374	Nkain3	2.65154	2.85039	2.65384	2.6828	2.64362	2.73528		4.07487	3.96943	5.41994	4.96437	2.13325	4.24667	3.20028	4.03914	3.18707	2.03508
ENSMUST00000035027	Clstn2	8.02523	7.8273	8.36375	7.89073	7.90115	8.31969		6.87178	6.9295	7.40569	7.55082	6.97417	7.00434	6.70421	6.49255	6.37062	6.06665
ENSMUST00000054780	Zfp959	0.508587	1.16912	0.685792	0.905927	0.657364	0.76699		2.74013	2.83027	3.21099	3.35958	1.67382	3.31347	2.67179	2.72471	2.18707	0.952086
ENSMUST00000095267	Jund	3.44326	3.2012	3.69321	3.41977	3.3761	3.44963		4.64518	4.469	4.48078	4.59975	4.25125	6.09352	4.74009	4.91361	5.10741	5.00337
ENSMUST00000109283	Slc2a13	7.56568	7.54922	7.19579	7.02225	7.47391	7.55977		5.42136	5.32739	6.79387	6.42217	4.88935	6.05305	5.08846	5.38018	5.36272	4.68144
ENSMUST00000020543	Cpeb4	6.00211	5.98054	6.05166	5.87836	6.01625	5.88929		5.38949	5.2612	5.56259	5.47464	4.11261	5.57269	5.08354	4.74512	4.46706	3.91117
ENSMUST00000146114	Chn2	6.54533	6.07601	6.62079	6.38915	6.36253	6.27517		4.04543	4.28138	3.77287	4.41564	3.66817	4.72769	3.90165	3.06299	3.04956	3.32621
ENSMUST00000163867	Shc2	3.40945	3.52907	3.67834	3.55119	3.38851	3.41447		1.92125	1.25441	-0.117193	0.595135	0.8031	2.44443	1.6805	1.54164	1.43143	1.68144
ENSMUST00000137381	Garnl3	6.78868	6.92685	6.7773	6.85785	6.67857	6.65447		4.54617	3.98182	4.11413	4.0512	3.47148	4.32323	3.29415	3.56688	3.34145	2.80219
ENSMUST00000029459	Gdap2	3.88363	3.8849	4.00846	3.65079	3.78254	3.9946		2.39971	2.00222	2.64465	2.82543	1.99574	2.28046	2.18811	1.95243	1.78653	1.30407
ENSMUST00000076817	Utrn	6.36838	6.50075	6.69909	6.35774	6.21979	6.62761		5.24803	4.69641	5.11079	5.23455	4.42369	5.18735	4.33613	4.20639	3.83045	3.48224
ENSMUST00000053116	Hs3st1	5.87564	5.80904	6.00269	5.43153	5.86478	5.97588		6.16062	6.28138	5.94609	6.08205	5.6251	6.32889	5.59894	5.25119	5.17409	4.87534
ENSMUST00000093205	Fbxw11	6.70539	6.7079	6.77468	6.57074	6.68194	6.56686		6.17003	5.88843	6.4866	6.74123	6.15713	6.77587	5.79531	6.06225	5.75336	5.54021
ENSMUST00000061552	Peak1	7.23111	7.33741	7.35435	6.93361	7.19601	7.35449		5.82381	5.66348	5.69687	5.78242	5.06613	5.89626	5.06535	4.548	4.40605	3.99648
ENSMUST00000093925	Crhr1	6.734	6.54032	6.5907	6.23939	6.6057	6.57098		4.58506	4.36884	4.61191	4.90406	4.41191	5.28379	4.20935	4.1181	3.84311	3.96625
ENSMUST00000051087	Nrep	7.11884	6.96789	7.32578	6.8092	7.03084	7.11858		3.63039	3.49803	3.48337	3.75268	2.78756	3.48557	2.86005	2.66363	2.6776	2.16359
ENSMUST00000038364	Fstl5	7.08144	7.11167	7.10103	6.84012	7.03635	6.92886		5.01916	4.90587	5.2016	5.04105	3.71274	5.35053	4.44502	4.53739	3.79698	2.82828
ENSMUST00000028377	Scn2a1	8.25671	8.22071	8.36186	8.12777	8.15149	8.08123		7.12499	6.91343	6.96426	6.97906	6.18952	7.54759	6.69402	6.42974	6.16479	5.47234
ENSMUST00000112705	Nmi	1.4511	2.17501	1.67834	1.28083	1.83713	1.74593		0.445512	1.25441	1.14061	2.06462	1.01367	1.69549	0.949321	0.655815	0.424709	0.096476
ENSMUST00000160261	Fstl5	7.06725	7.09405	7.07944	6.82382	7.01933	6.906		5.00966	4.86634	5.16338	5.03083	3.69341	5.31836	4.41921	4.50729	3.79177	2.8231
ENSMUST00000075290	St8sia5	7.91523	7.89166	7.98022	7.7005	7.78308	7.81418		6.88794	6.55509	7.02769	7.07045	6.41865	7.05646	6.47351	6.30468	6.05229	5.80548
ENSMUST00000160953	Sphkap	8.81134	8.69493	8.84259	8.51614	8.73289	8.60144		7.98127	7.8277	7.7157	7.76249	6.52087	7.89025	7.05366	6.78778	6.34924	5.5868
ENSMUST00000044608	Jarid2	8.80799	8.86718	8.39802	8.4143	8.71534	8.47558		1.83783	2.1264	2.0031	2.20455	0.651096	2.04913	1.7812	1.36107	0.90241	-0.166558
ENSMUST00000173704	Jarid2	8.79964	8.86077	8.38527	8.40094	8.7046	8.46599		1.83783	2.1264	2.0031	2.20455	0.651096	2.06473	1.7812	1.36107	0.90241	-0.125916
ENSMUST00000028314	Nmi	1.4511	2.18087	1.69321	1.28083	1.83713	1.74593		0.532975	1.25441	1.19214	2.09109	1.01367	1.71539	0.97789	0.746963	0.451426	0.130423
ENSMUST00000063656	A330070K13Rik	3.15605	3.12522	3.16002	3.03889	2.94609	2.93924		3.69344	3.61925	3.1666	3.85276	3.18161	4.23293	3.43989	3.00877	2.56283	2.22772
ENSMUST00000106463	Ccdc163	1.1233	1.25682	1.4522	1.03488	1.07582	1.20793		1.37625	1.75531	2.38161	2.21662	1.62801	2.34575	2.13835	1.43603	0.977863	1.09648
ENSMUST00000120746	Ncald	5.67893	5.67411	5.60674	5.27118	5.46447	5.66923		4.18022	3.81651	4.0031	4.30409	3.30317	4.41126	3.33337	3.44967	3.17509	2.85898
ENSMUST00000030452	Ccdc163	1.14279	1.25682	1.4522	1.03488	1.07582	1.20793		1.37625	1.75531	2.38161	2.21662	1.6511	2.34575	2.13835	1.43603	0.977863	1.09648
ENSMUST00000106462	Ccdc163	1.14279	1.25682	1.4522	1.03488	1.07582	1.20793		1.37625	1.75531	2.38161	2.21662	1.6511	2.34575	2.13835	1.43603	0.977863	1.09648
ENSMUST00000117160	Cdh13	4.85989	4.74521	4.48569	4.37121	4.64879	4.53242		3.98467	3.75049	3.59287	3.94273	1.99574	3.14028	2.65419	2.79759	2.43479	1.93298
ENSMUST00000064405	Epha3	6.35185	6.36909	6.28984	6.10312	6.29519	6.00885		2.94536	3.1847	3.05273	3.23455	1.87349	3.103	2.43475	2.21972	2.19104	0.812683
ENSMUST00000051014	Exph5	6.49122	6.48514	6.57121	6.2436	6.42624	6.27823		4.72164	4.86856	4.57599	4.67824	4.14955	4.87872	4.19116	3.97146	3.37847	2.97562
ENSMUST00000171691	Mdga1	4.15184	4.36416	4.2558	4.06998	3.94469	4.14094		2.42279	2.01834	1.46777	2.03765	1.51931	3.02541	1.6805	2.49858	2.15085	2.31149
ENSMUST00000035020	Eomes	1.24555	0.953269	1.40329	0.486975	0.941889	1.42223		1.44551	1.84842	2.79387	2.91706	1.38806	1.43246	1.25966	1.41766	0.760057	0.432079
ENSMUST00000071728	Osbpl3	4.15844	3.85222	4.54018	3.6768	3.6811	4.4813		2.2137	2.03428	1.68117	2.16771	1.90264	2.50285	0.890427	1.06299	0.968644	0.791621
ENSMUST00000106464	Ccdc163	1.0835	1.24194	1.40781	0.980221	0.941889	1.16626		1.2784	1.35938	2.20474	2.06462	1.48117	2.28046	1.90538	1.36107	0.781274	0.952086
ENSMUST00000106373	Sult1a1	1.82147	1.73164	1.48676	1.2763	1.64017	1.45288		2.18698	2.39685	2.62603	2.78547	2.4876	2.90061	1.81326	1.93961	1.85817	1.74855
ENSMUST00000154169	Rell1	3.99039	3.9601	4.14116	3.78996	3.63844	3.98114		3.2784	2.85741	2.32503	2.76916	3.73451	3.76397	2.33889	1.64005	1.76006	2.10504
ENSMUST00000106371	Sult1a1	1.80321	1.68291	1.42127	1.25803	1.61926	1.3356		2.17343	2.39685	2.60717	2.76916	2.47472	2.85649	1.81326	1.92667	1.85317	1.72653
ENSMUST00000106372	Sult1a1	1.80321	1.68291	1.42127	1.25803	1.61926	1.3356		2.14595	2.39685	2.60717	2.76916	2.47472	2.8475	1.81326	1.92667	1.85317	1.72653
ENSMUST00000092889	Taok3	6.78461	6.6035	6.87082	6.41385	6.55832	6.59179		6.00298	5.8257	5.67892	5.90219	5.31044	6.06473	4.95112	5.13084	4.75604	4.5668
ENSMUST00000179276	Taok3	6.78432	6.6035	6.87031	6.41385	6.55717	6.59105		5.84959	5.69265	5.55769	5.77734	5.18853	5.95602	4.77307	4.96356	4.61398	4.43038
ENSMUST00000020706	Adcy1	8.99973	8.93722	9.08678	8.75078	8.84728	8.72329		5.04356	4.79328	4.82277	5.26683	5.19542	5.19445	4.01971	4.23816	4.07878	4.37835
ENSMUST00000077235	DHRSX	1.72452	1.52907	1.98372	1.10296	1.50991	1.85158		2.67433	2.67624	2.92149	2.96078	1.25878	2.94342	2.64531	2.29212	1.84311	0.485518
ENSMUST00000150639	Dact1	2.61362	2.21173	2.79496	2.04023	2.14328	2.69738		2.65497	2.51517	3.01746	2.98216	2.91222	2.68544	1.25966	1.62411	1.47114	0.748553
ENSMUST00000208151	Ryr3	7.13224	7.30003	7.00073	6.95272	6.76202	7.01409		7.07532	6.7637	7.18778	7.33729	5.22264	7.01642	5.92017	6.51542	5.66552	4.7783
ENSMUST00000133154	Fnip2	6.31352	6.34276	6.47914	6.11712	6.1416	6.15648		5.65862	5.40147	5.7157	5.81356	5.13632	6.08495	4.97612	5.17254	4.91566	4.64374
ENSMUST00000111978	Taok3	6.95928	6.76518	7.03306	6.55704	6.72407	6.75045		6.31588	6.11801	6.04136	6.29201	5.63309	6.34495	5.33889	5.36587	5.0974	4.90873
ENSMUST00000161599	4930594M22Rik	5.02626	4.84116	5.01883	4.75009	4.83638	4.54162		5.48991	5.59929	5.70132	5.68803	4.92411	5.71292	4.90352	4.94122	4.68957	4.04401
ENSMUST00000108711	Epn2	6.20004	6.24451	6.36578	5.99856	6.04838	6.01785		5.3097	5.10014	5.17783	5.37717	5.17167	5.6484	4.77917	4.71534	4.57122	4.48388
ENSMUST00000001063	Epn2	6.20004	6.24451	6.36578	5.99856	6.04838	6.01785		5.37181	5.13751	5.23883	5.40776	5.21201	5.71168	4.85043	4.76343	4.61028	4.52434
ENSMUST00000178202	Epn2	6.20004	6.24486	6.36578	5.99856	6.04838	6.01785		4.09656	3.78388	3.99224	4.32654	4.10844	4.32323	3.60009	3.66753	3.4744	3.30407
ENSMUST00000201624	Specc1	7.22441	7.25994	7.31778	7.05567	7.02331	6.9739		4.73553	4.30785	4.48078	4.88338	4.38806	5.24838	3.91649	4.21706	3.94768	3.67857
ENSMUST00000036541	Arl5a	4.6524	4.55375	4.77806	4.25401	4.50232	4.46797		3.55925	3.32739	3.39267	3.32096	2.51302	3.21207	2.41399	2.34171	2.59912	1.92333
ENSMUST00000182952	1700120C18Rik	1.90662	1.9669	2.06602	1.78359	1.74362	1.65093		2.72164	2.71631	2.70797	2.60435	1.9312	2.52557	2.21236	2.20907	1.45143	0.932977
ENSMUST00000092415	Specc1	7.08861	7.04837	7.14379	6.86899	6.8706	6.76579		6.14335	6.20421	6.26839	6.31606	5.61926	6.79645	5.87057	5.83183	5.44313	4.89892
ENSMUST00000100024	Fgf12	7.6285	7.62233	7.78637	7.41893	7.54463	7.2879		5.54749	5.26458	5.4988	5.48091	4.42201	5.79703	5.27269	4.88045	4.62942	3.92575
ENSMUST00000102912	March3	4.91656	4.79064	4.93176	4.48746	4.51605	4.82964		5.72744	5.46607	5.53417	5.87769	4.48439	5.74353	4.87532	5.01642	4.45308	4.04178
ENSMUST00000067786	Slc20a2	5.90394	5.63746	5.9239	5.50572	5.60049	5.58229		6.49059	6.25526	6.49624	6.63391	5.63816	6.69862	6.02571	6.01184	5.58109	5.18293
ENSMUST00000028177	Olfm1	6.17703	6.07313	6.12137	5.78598	5.86959	5.92115		2.06022	1.30785	2.05969	1.99623	1.88327	2.58085	1.64531	0.746963	0.671927	1.61105
ENSMUST00000030036	Brinp1	8.01117	8.0025	8.0326	7.74252	7.82971	7.67434		7.08982	6.97357	6.74888	7.07668	6.0559	7.46331	6.60696	6.25702	6.05665	5.45235
ENSMUST00000041008	Fntb	5.08633	5.00896	5.05563	4.89526	4.77468	4.67945		3.26569	3.50948	3.28406	3.55766	3.05752	3.86096	2.9708	2.79046	2.52245	2.15537
ENSMUST00000034021	Galnt7	7.01042	6.94855	7.08173	6.62697	6.81853	6.79257		7.10194	7.02584	6.91287	7.05288	6.33381	7.27544	6.56756	6.29023	6.00235	5.59822
ENSMUST00000029128	Map1lc3a	1.46666	0.758012	0.860666	0.783592	0.924949	0.66596		2.38803	2.29467	2.88281	2.87959	2.92648	4.06084	2.82903	3.18754	3.43646	3.71818
ENSMUST00000026750	Cnksr2	8.12842	8.10809	8.3584	7.89595	8.02592	7.87177		7.09656	7.00374	7.0094	6.8848	5.48519	7.06618	6.25237	6.10595	5.94475	4.75808
ENSMUST00000055211	Lrrc3b	6.69243	6.57865	6.58871	6.22139	6.56971	6.23101		7.63163	7.19891	7.03873	7.23083	6.5557	7.50356	6.79832	6.45587	6.38779	5.75401
ENSMUST00000163937	Lrrc3b	6.63733	6.50055	6.52623	6.15463	6.51169	6.15382		7.59621	7.16402	7.00625	7.19695	6.49838	7.47394	6.76746	6.42285	6.33631	5.69993
ENSMUST00000086023	Wbscr17	7.56714	7.43489	7.50762	7.21371	7.24211	7.24163		7.05469	7.03527	7.21645	7.2766	6.6511	7.33614	6.76285	6.62761	6.42028	6.00508
ENSMUST00000132822	4930474H06Rik	1.96802	1.52293	2.1193	1.44319	1.17944	2.08473		2.03047	2.59258	2.8984	2.57652	2.64536	2.14028	1.87532	1.26154	0.892695	0.704159
ENSMUST00000020928	Arsg	2.61187	2.98934	2.91084	2.92197	2.16749	2.53907		1.5116	1.19891	1.58806	1.8947	1.50671	1.65485	1.32783	0.524571	0.613979	0.853906
ENSMUST00000057610	Daam2	5.96938	5.85222	6.27447	5.49089	5.82615	5.94136		5.63039	5.72616	5.86506	6.05204	5.97302	5.97781	5.01455	4.99334	5.06803	4.7689
ENSMUST00000084306	Hivep3	1.50859	1.53213	1.65953	0.946406	1.52498	1.3356		1.88846	2.24073	2.35925	2.40776	1.46823	2.40821	1.49529	1.81875	0.671927	0.586802
ENSMUST00000032891	Smg1	8.41413	8.41976	8.50479	8.09402	8.23307	8.17589		6.50418	6.11333	6.24723	6.52648	5.5411	6.43546	5.5137	5.47766	5.29103	4.7689
ENSMUST00000122065	Cgnl1	5.55139	5.49674	5.36404	5.0598	5.06394	5.43023		3.4342	3.33384	3.29588	3.75682	3.27001	3.71044	2.82116	2.60799	2.21462	1.69284
ENSMUST00000072899	Cgnl1	5.63551	5.58502	5.46038	5.14083	5.15725	5.50186		3.46232	3.40301	3.36487	3.76094	3.29587	3.73502	2.82903	2.61607	2.23783	1.72653
ENSMUST00000106051	C77080	3.39936	3.49105	3.25455	3.32206	3.06555	2.86467		3.46788	2.99409	3.21723	3.45948	3.40514	4.56996	3.61835	3.66753	3.73988	3.98956
ENSMUST00000053171	Lrrc49	5.34042	5.27383	5.28064	4.91797	5.139	4.93381		4.47618	4.20948	4.54907	4.76094	3.90264	4.69299	4.27125	3.80821	3.88537	3.48552
ENSMUST00000117566	Fgf1	1.4034	0.989338	1.49527	0.852156	0.969687	1.19244		3.5488	2.86634	3.58806	3.68042	3.01811	3.86096	2.89792	3.05112	2.60805	2.31149
ENSMUST00000075410	Btbd3	5.13216	4.92881	5.29411	4.70277	5.05715	4.65753		7.66286	7.28554	7.55061	7.47149	7.00977	7.56928	7.06577	6.73402	6.63471	6.305
ENSMUST00000038377	Btg1	4.44473	4.16371	4.83659	4.25113	4.28222	4.0277		5.98467	5.98694	5.89743	5.7885	5.6251	6.30775	5.30123	5.04065	5.00911	4.78498
ENSMUST00000119026	Tmem132c	6.8975	6.53557	7.10199	6.40726	6.27806	6.87491		5.60664	5.54608	5.78551	5.95269	5.02807	4.46515	3.87532	3.86357	3.65191	3.40113
ENSMUST00000165311	Cnnm1	6.29145	6.33149	6.23372	5.97237	6.02985	5.88468		4.96907	5.13936	4.38991	4.80958	4.18952	5.103	4.57459	4.07477	3.79438	3.33352
ENSMUST00000111763	Eomes	1.03215	0.863807	1.26081	0.0926958	0.684457	1.20793		0.969074	1.45723	2.51912	2.57652	1.30317	1.14028	0.434747	1.15462	0.327098	0.130423
ENSMUST00000069449	Rras2	4.40845	4.55901	4.45275	4.06932	4.07901	4.27685		4.49264	4.67369	4.53167	4.43385	3.88814	5.02939	3.93846	3.66753	3.66908	3.52114
ENSMUST00000116639	Prr16	6.8276	6.94188	6.84035	6.52279	6.58023	6.51437		7.87466	7.68131	7.6432	7.80709	6.15713	8.09305	7.32262	7.42716	6.67033	5.85264
ENSMUST00000165874	Fam78b	6.7056	6.72764	6.59057	6.34496	6.34976	6.33736		6.90084	6.83312	6.57902	7.0158	6.08533	7.12502	6.19269	6.16499	6.02337	5.87095
ENSMUST00000125209	Mctp1	9.04676	9.01063	9.13677	8.73289	8.77478	8.67965		9.5533	9.38602	9.16932	9.29744	8.82007	9.54646	8.78562	8.42414	8.14049	7.57433
ENSMUST00000184616	Atf7	5.89409	5.79446	5.71524	5.3983	5.52662	5.47412		5.24155	5.11333	5.24036	5.1801	4.34624	5.35846	4.37693	4.45643	4.25784	3.44899
ENSMUST00000202326	Rph3a	6.12957	6.11773	6.16219	5.75376	5.87401	5.76655		4.0417	3.87964	4.09734	4.26683	4.0445	3.91359	3.84074	3.53313	3.13239	3.42867
ENSMUST00000069837	Slit3	8.82765	8.90597	8.84105	8.38544	8.54264	8.61569		4.54617	4.1264	4.10744	4.3321	3.5349	3.52557	2.79732	2.61607	2.44479	2.25105
ENSMUST00000168465	Pcbp3	6.09808	6.07719	6.07634	5.68963	5.69032	5.83609		4.67673	4.6033	4.83903	4.79757	3.92648	5.13475	4.13519	4.10667	3.86564	3.43208
ENSMUST00000069600	Ndrg3	7.43828	7.52725	7.38745	7.19306	7.06539	7.05382		6.14769	6.02234	5.8551	5.98657	4.96384	6.12176	5.43861	5.25637	5.01584	4.36772
ENSMUST00000042732	Fbxo45	3.41146	3.40854	3.43128	3.00644	3.17706	2.99832		2.82922	2.35938	3.02458	2.72759	2.31044	3.103	2.52463	2.09804	2.09263	1.61105
ENSMUST00000058790	Ldlrad3	6.03932	5.84778	6.16219	5.72205	5.67815	5.59437		4.59017	4.67877	4.65387	4.60435	5.02476	4.83391	3.76079	3.75064	3.57199	3.34078
ENSMUST00000069994	St3gal5	6.81436	6.7616	6.81529	6.43229	6.46996	6.41586		6.17428	6.09634	6.29441	6.59224	5.82863	6.54307	5.85813	5.72658	5.56932	5.09218
ENSMUST00000114112	St3gal5	6.81436	6.7616	6.81529	6.43229	6.46996	6.41572		6.17173	6.09349	6.29072	6.58992	5.82483	6.53819	5.85621	5.7219	5.56627	5.08678
ENSMUST00000025645	Tmem132a	6.48634	6.52716	6.42197	6.06079	6.05747	6.22404		2.26569	2.15585	1.54907	1.01017	2.18952	1.82935	1.28274	1.19834	0.977863	1.13042
ENSMUST00000078873	Lsamp	9.84603	9.56991	9.64035	9.28414	9.39822	9.2871		11.1967	11.0982	11.3447	11.447	10.3087	11.4558	10.9521	10.7836	10.3083	9.5764
ENSMUST00000026670	Nptx1	5.95429	6.00814	6.11758	5.78479	5.53734	5.64051		7.04356	7.00425	7.03211	7.25627	6.8621	7.28546	6.67996	6.63011	6.74428	6.64667
ENSMUST00000116522	Nck1	4.6009	4.87771	4.9388	4.34062	4.48701	4.4866		5.51026	5.20421	5.39542	5.68042	4.66958	5.69675	4.77103	4.72471	4.51058	3.94495
ENSMUST00000181444	Peak1os	3.50388	3.55111	3.47282	3.10296	3.03166	3.26949		5.00775	5.16854	5.07349	5.096	4.51931	5.53119	4.66741	4.47655	4.51138	3.63785
ENSMUST00000177689	Ntng2	4.87163	5.02426	5.04769	4.5204	4.62364	4.67156		2.52233	2.19891	2.01746	2.30973	2.22841	2.89189	1.13835	1.86017	1.72216	1.85391
ENSMUST00000104955	Sowaha	2.11345	2.14134	1.95932	1.81828	1.49851	1.7565		3.50621	3.28804	2.89063	3.25225	3.11261	3.17662	2.90538	2.44514	2.14267	1.87408
ENSMUST00000172326	Spock1	8.36294	8.2724	8.23281	7.88456	7.9539	7.89218		8.48939	8.23406	8.12515	8.38888	7.97731	8.76308	7.89816	7.76706	7.42176	7.20873
ENSMUST00000001148	Pcbp3	7.32916	7.36287	7.30179	6.9756	6.86321	7.01262		6.37773	6.19271	6.16176	6.29486	5.09483	6.57542	5.37424	5.66266	5.01696	4.62153
ENSMUST00000003313	Grk5	6.22783	6.20384	6.11689	5.78279	5.88262	5.73639		6.92226	6.88569	6.81765	7.17237	6.84405	7.76427	7.01971	7.06447	6.93798	6.53626
ENSMUST00000041284	Inadl	7.57316	7.33544	7.35406	7.10288	6.98254	7.04289		2.08937	1.57088	1.50899	2.20455	0.55646	2.49135	1.86005	1.64005	1.66624	0.893983
ENSMUST00000167764	Fgfr1	6.26709	6.14821	6.19342	5.6093	5.7412	6.07597		5.14769	4.77442	5.15691	5.32654	4.61193	5.12176	4.37961	4.55852	3.99839	3.87158
ENSMUST00000171770	Fut8	7.43352	7.55153	7.58211	7.16607	7.16741	7.08316		6.39971	6.35542	6.30907	6.51369	5.28484	6.46	5.74009	5.65189	5.10162	4.38188
ENSMUST00000062804	Fut8	7.42795	7.54521	7.57805	7.16316	7.16117	7.07579		6.37032	6.31521	6.26914	6.4759	5.23032	6.42417	5.70954	5.62411	5.05991	4.30964
ENSMUST00000056416	Rbfox1	9.15227	9.32781	9.19027	8.90384	8.90327	8.70496		9.42547	9.40387	9.22266	9.38963	8.75696	9.79323	8.87176	8.77261	8.38833	7.89599
ENSMUST00000126960	Mctp1	6.37058	6.28724	6.42253	6.05204	6.02886	5.83547		5.91108	5.77797	5.4374	5.71274	5.11987	5.985	5.17429	4.79936	4.47033	3.97562
ENSMUST00000040721	Tpst1	4.38766	4.41062	4.33321	4.02883	3.88973	4.05507		3.30349	2.89281	3.10071	3.2286	2.63382	3.44443	3.16345	3.00877	2.43813	1.94256
ENSMUST00000047168	Pde9a	5.55412	5.57003	5.59615	5.33628	5.17974	5.02296		4.42565	4.34667	4.5039	4.79757	4.11676	4.80866	4.0503	4.11525	4.26632	4.45235
ENSMUST00000022720	Fbxl3	4.51655	4.61166	4.60306	4.15632	4.17646	4.23463		3.97689	3.84842	4.12743	4.1009	3.30317	4.40821	3.66741	3.75431	3.38541	3.13879
ENSMUST00000118993	Tpst1	4.39327	4.42221	4.35032	4.03219	3.89699	4.06573		3.34033	2.96943	3.19845	3.25225	2.69618	3.52557	3.2362	3.08062	2.54122	2.08786
ENSMUST00000145693	Fbxl3	4.4511	4.55713	4.52623	4.09655	4.10994	4.15831		3.95726	3.83483	4.11747	4.08122	3.21298	4.37419	3.60925	3.72471	3.36096	3.05731
ENSMUST00000084027	Fgfr1	6.54487	6.46427	6.49686	5.87499	6.04593	6.35035		3.74472	3.64543	3.48337	3.4696	3.08321	3.48557	2.83685	2.74696	2.45473	2.44563
ENSMUST00000180252	Tmem151b	4.89983	4.72463	4.79324	4.54131	4.26213	4.41057		5.29882	5.14854	5.03697	5.31395	5.32935	5.57269	4.89605	4.83269	5.04792	5.18293
ENSMUST00000172299	Rnf152	6.49336	6.58998	6.45793	6.00985	6.27179	6.03369		7.00154	6.85572	6.77499	7.13509	6.46742	7.1531	6.17197	6.22633	5.84154	5.42012
ENSMUST00000073879	Fnbp1	8.97128	9.00122	8.88938	8.6176	8.49687	8.53293		6.16917	6.251	6.01299	6.12831	5.76591	6.78884	6.08518	5.6685	5.44604	5.17685
ENSMUST00000102821	Stk10	5.45501	5.49478	5.42684	5.15632	4.92388	5.07103		3.12499	2.90153	3.44671	3.40776	3.32845	3.04127	2.22433	2.40838	2.05828	1.91361
ENSMUST00000115366	Slc12a2	6.18307	6.17635	6.41469	5.85139	5.83562	5.87562		4.91108	4.6033	4.90999	5.04275	4.16366	4.97884	4.19421	4.021	3.61841	3.35162
ENSMUST00000036493	Atp1a1	7.66304	7.55952	7.788	7.17226	7.25467	7.36042		4.32203	3.90153	4.17623	4.57418	4.29953	4.61038	3.58159	3.38018	3.46296	3.0661
ENSMUST00000112238	Foxn2	5.37612	5.30658	5.26392	4.8778	4.82043	5.01492		4.32203	4.25781	4.31635	4.56948	3.32845	4.53119	3.62739	3.54164	3.14881	2.77562
ENSMUST00000113028	1190002N15Rik	4.57557	4.50941	4.71706	4.04556	4.1966	4.31787		4.83137	4.55991	4.52415	4.58818	3.68504	5.06279	4.41137	3.9588	3.49542	3.02157
ENSMUST00000044155	Ubash3b	7.8375	7.72103	7.96785	7.22308	7.54093	7.51132		7.81565	7.94882	8.05947	8.23064	7.65859	7.76188	7.2206	7.28517	7.03777	6.78697
ENSMUST00000107029	Inadl	7.45488	7.22059	7.23189	6.94899	6.84409	6.88257		1.06022	1.19891	1.26614	1.24047	0.628013	2.70548	1.69778	1.19834	1.29057	0.537049
ENSMUST00000018522	Cuedc1	5.24977	5.23234	5.10512	4.84146	4.77704	4.71601		4.97299	4.57634	4.7168	4.92628	4.89299	5.34734	4.0901	4.4474	4.0777	4.13879
ENSMUST00000027965	Fam107b	4.58228	4.6932	4.71978	4.23546	4.39467	4.06786		5.59653	5.37668	5.75692	5.79153	5.11676	5.94868	4.77307	5.14068	5.11213	4.94971
ENSMUST00000154361	Tmem132cos	3.73098	3.39852	4.05094	3.11696	3.00907	3.7415		2.61544	2.39685	2.44671	2.83329	1.9312	1.985	1.11282	0.717216	0.822793	0.318868
ENSMUST00000066197	Asic2	6.25244	6.44705	6.25063	5.95298	5.7646	5.95958		8.06848	7.56198	7.59287	7.69963	7.08877	8.20527	7.72226	7.45672	7.47938	7.11646
ENSMUST00000115841	Rbfox1	11.2522	11.3776	11.3168	10.9369	10.9345	10.7818		12.0248	11.9765	11.7653	11.933	11.3452	12.2146	11.3349	11.1373	10.7712	10.2789
ENSMUST00000115055	Fam107b	4.51	4.65476	4.6844	4.14021	4.35201	4.04792		5.61293	5.39993	5.78236	5.83819	5.1353	5.97884	4.82903	5.1916	5.16201	4.99763
ENSMUST00000115054	Fam107b	4.51	4.65054	4.6816	4.13647	4.34989	4.04648		5.61293	5.39685	5.78236	5.83427	5.1353	5.97781	4.82903	5.1916	5.15948	4.99187
ENSMUST00000073459	Syt9	6.73369	6.72831	6.7166	6.20047	6.42486	6.24593		5.3584	5.06371	4.8984	5.30125	4.62801	5.51709	4.91464	4.7743	4.24644	3.87408
ENSMUST00000105993	Nkain1	6.1012	6.10404	6.03844	5.75335	5.67963	5.505		6.3251	6.0569	6.01567	6.39255	5.81273	6.49135	5.45012	5.60088	5.47033	5.40199
ENSMUST00000153366	A330008L17Rik	4.7362	4.6805	4.92311	4.77679	4.09361	4.07068		5.67072	5.24245	5.29588	5.33071	4.36207	5.61568	4.92017	4.83789	4.26632	3.20798
ENSMUST00000205571	4933431G14Rik	2.58896	2.48396	2.51633	2.07455	2.11866	2.09864		2.8549	2.84842	3.20474	3.52405	2.60455	3.29375	2.7812	2.54164	2.23783	1.83344
ENSMUST00000200397	St6galnac3	8.15207	8.06189	8.34852	7.73248	7.67393	7.86558		7.08802	7.01182	7.1365	7.23046	6.23797	6.99011	6.05282	6.20907	5.90483	5.70627
ENSMUST00000109686	Neto2	5.59317	5.67774	5.78393	5.18802	5.38928	5.16758		4.85278	4.74081	4.51659	4.56476	3.79535	4.63409	4.01627	3.67915	3.23591	2.64667
ENSMUST00000100012	Akap7	5.28035	5.20408	5.48462	4.87892	5.04642	4.72993		6.18445	5.71631	5.63653	5.99711	5.28207	5.85087	5.03338	5.10953	4.86439	4.55591
ENSMUST00000209479	Neto2	5.82166	5.87258	5.9574	5.38915	5.57221	5.37471		5.71698	5.68131	5.24036	5.21813	4.4924	5.51709	4.82313	4.40605	4.02976	3.23164
ENSMUST00000113849	Barhl1	2.08097	2.69934	2.33854	2.12328	2.13839	1.51645		2.90494	2.73594	2.28998	2.64065	1.73991	3.86096	3.0059	2.86696	3.03859	2.86403
ENSMUST00000044217	Syne2	5.82864	5.6248	5.40583	5.13584	5.16568	5.26549		1.32816	1.73594	0.644648	1.83329	1.73991	2.38355	1.43475	1.17665	0.738524	-0.488487
ENSMUST00000113847	Barhl1	2.10602	2.71827	2.35501	2.13334	2.15543	1.54518		2.93737	2.73594	2.31344	2.64958	1.73991	3.86986	3.0059	2.87372	3.04519	2.88903
ENSMUST00000182289	Sv2c	3.99643	4.06364	4.08094	3.38443	3.6752	3.72635		4.49808	4.27132	4.75156	4.49213	3.38462	4.77112	4.33889	4.06889	4.26726	3.43887
ENSMUST00000118886	Snrk	7.29669	7.1626	7.23737	6.72735	6.83089	6.79983		6.23586	6.02932	5.67553	6.01017	5.68434	6.00737	5.00937	4.91361	4.63525	4.5002
ENSMUST00000115053	Fam107b	4.49538	4.62856	4.66189	4.12454	4.30423	3.99609		4.47342	4.27132	4.62369	4.54335	3.89299	4.80169	3.69778	3.85677	3.8743	3.70134
ENSMUST00000120173	Snrk	7.40788	7.26552	7.34555	6.83811	6.92175	6.91399		6.73495	6.5009	6.24112	6.52466	6.20861	6.51354	5.63862	5.4942	5.31078	4.96272
ENSMUST00000053764	Foxo1	3.79861	3.51135	3.81125	3.44824	3.21704	3.10003		5.30038	4.8142	6.09903	6.34316	5.29953	5.67023	4.67397	5.246	4.93886	4.62749
ENSMUST00000099112	Itga7	5.15904	5.16173	5.20287	4.79867	4.58642	4.77524		2.25287	2.26796	1.8511	2.40776	2.31767	2.91789	1.71486	1.95243	1.8279	2.10504
ENSMUST00000115243	Opcml	9.08403	9.05509	9.17601	8.65916	8.741	8.54905		6.04263	5.68888	6.04575	5.85855	4.59268	6.48702	5.93209	5.96672	5.45597	4.89768
ENSMUST00000112686	Cecr2	4.88905	4.98599	4.85778	4.518	4.43312	4.42278		4.65983	4.83937	4.43071	4.75888	3.89056	5.46221	4.427	4.21706	3.91566	3.51794
ENSMUST00000021045	Asic2	6.19363	6.40187	6.20596	5.88841	5.69574	5.85671		7.83729	7.31602	7.32719	7.40941	6.80567	7.90738	7.49776	7.19024	7.26279	6.87252
ENSMUST00000050776	Barhl1	2.19041	2.77361	2.50584	2.21844	2.20305	1.66222		3.06756	2.9777	2.52917	2.83329	2.12503	4.05695	3.2421	3.13788	3.22627	3.03059
ENSMUST00000093829	Megf11	8.882	8.85757	8.74032	8.30781	8.40122	8.39092		7.48614	7.26669	6.98313	7.28056	7.19958	7.47467	6.4166	5.97774	6.18284	6.14191
ENSMUST00000024984	Tmem204	2.23651	1.99822	2.10547	1.78359	1.49469	1.66969		1.46788	1.30785	1.60717	1.98216	1.4287	1.63409	1.34986	1.26154	0.637438	0.0617105
ENSMUST00000112874	Nck1	2.2478	2.526	2.72793	1.90886	1.86108	2.3356		2.63534	3.04219	3.28406	3.17392	2.48117	3.09542	2.99895	1.83269	2.13857	1.64667
ENSMUST00000189017	Fat1	7.4716	7.46557	7.46133	6.92604	7.04544	7.02834		5.05284	4.86856	4.25709	4.64735	4.50512	5.05109	3.98494	3.83269	3.58109	3.21986
ENSMUST00000191428	Fat1	7.5491	7.53027	7.52357	6.98968	7.10039	7.09318		3.07487	2.44535	1.83498	2.32096	2.46823	2.72524	1.79732	1.80468	1.63744	1.39066
ENSMUST00000102792	Inadl	7.38414	7.12908	7.15323	6.80831	6.6924	6.75924		4.69818	4.59258	4.44936	4.33487	4.45518	4.25349	3.58624	3.33193	2.92165	2.38364
ENSMUST00000183276	6530403H02Rik	7.32637	7.459	7.23412	7.09615	6.82177	6.65294		7.30776	7.02384	6.72884	6.91057	5.89661	7.13936	6.01541	5.84478	5.25262	4.7689
ENSMUST00000195685	A330015K06Rik	6.20917	6.14459	6.01273	5.58775	5.7406	5.60367		1.80306	1.95275	1.88281	2.11709	1.28853	1.90061	1.57225	1.282	0.968644	0.537049
ENSMUST00000073822	Opcml	9.02229	9.01313	9.06852	8.56611	8.66981	8.41804		9.91407	9.71345	9.62229	9.71494	8.67373	9.87208	9.09897	8.73692	8.18744	7.6373
ENSMUST00000102919	Abca2	7.04863	6.98509	7.12137	6.61188	6.63605	6.45085		3.139	3.27468	2.99587	3.23455	3.90504	3.86096	2.9708	2.61607	2.68042	3.36237
ENSMUST00000040647	Fgf1	3.90019	3.79478	3.97462	3.22551	3.19129	3.74327		5.32968	5.06759	5.63188	6.01968	5.14651	5.37263	4.73801	5.13084	4.4069	4.25491
ENSMUST00000094452	Wscd2	8.58568	8.5358	8.54473	8.10604	8.09069	8.01345		7.77447	7.4825	7.2822	7.75837	7.49679	7.8458	6.7427	6.81744	6.43876	6.45445
ENSMUST00000049230	Kcnab1	6.96657	6.94812	6.82524	6.41346	6.50837	6.34992		7.69877	7.69202	7.69436	7.79732	6.88935	7.86931	7.18734	7.10846	6.68218	6.16103
ENSMUST00000118161	Grm4	10.0699	10.0262	9.88804	9.48323	9.3811	9.64441		5.26729	4.938	4.39816	4.83329	5.35066	5.42945	4.22134	3.85335	3.61546	4.16972
ENSMUST00000051053	Ubtd2	4.82525	5.11811	5.13334	4.58455	4.62583	4.39374		5.3066	5.13197	5.89743	6.02484	4.75995	5.37732	4.68701	4.79759	4.33429	3.71818
ENSMUST00000003351	Grin2c	7.53269	7.52696	7.50676	7.05625	7.00269	7.02415		5.47756	5.2612	4.88672	5.05457	5.4337	5.97575	4.68484	4.50512	4.39146	4.6408
ENSMUST00000118489	Grm4	9.87695	9.84753	9.71053	9.29118	9.18786	9.46221		7.29804	7.05445	6.48337	7.12351	7.34292	7.44555	6.40415	6.04589	5.97211	6.34169
ENSMUST00000169693	Cbln1	6.02412	5.894	6.19342	5.54697	5.65351	5.42223		7.03282	6.73289	6.67099	6.91845	6.31902	6.73685	5.71061	5.71722	5.7392	5.47152
ENSMUST00000177801	Dpf3	6.98685	7.08483	6.98268	6.3936	6.57583	6.58797		6.40189	6.36569	6.38784	6.55707	5.84749	6.29293	5.49034	5.2316	5.04079	4.93057
ENSMUST00000109377	Efcab9	1.35825	1.24568	1.48676	0.991319	1.25368	0.117897		1.03047	1.19891	1.9291	1.92444	1.30317	1.28046	-0.109573	1.24078	0.312598	-0.341645
ENSMUST00000182124	6530403H02Rik	7.622	7.77563	7.53741	7.41372	7.08792	6.89886		7.27325	6.99103	6.68904	6.87674	5.84812	7.10016	5.9867	5.80997	5.21608	4.7293
ENSMUST00000120555	Dpp6	11.0876	11.2833	11.1342	10.692	10.8179	10.4784		11.8988	11.7366	11.757	11.9729	11.0605	12.1173	11.1882	11.2051	10.8562	10.4393
ENSMUST00000177946	Prom1	4.94738	4.62498	4.97956	4.16063	4.40336	4.48448		3.74929	3.61395	3.38161	3.24637	3.25125	3.19799	2.22433	2.25119	2.04956	1.92333
ENSMUST00000151485	Ubash3b	5.95239	5.83405	6.00698	5.2143	5.51935	5.53319		5.23505	5.27636	5.19055	5.57065	4.86734	5.12919	4.6138	4.59373	4.39405	4.19801
ENSMUST00000195489	A330015K06Rik	1.29866	1.55035	1.06316	1.07715	0.775468	0.549236		2.66468	2.65577	2.75156	2.84889	2.22071	2.6236	2.36075	2.31216	1.79177	1.45905
ENSMUST00000180872	Crtam	3.96528	3.93778	4.16603	3.48697	3.63757	3.42555		2.26569	1.90153	2.33653	1.93909	2.00473	2.03336	1.34986	1.5752	0.853167	0.770248
ENSMUST00000034076	Cbln1	6.17466	6.04033	6.33781	5.69176	5.77881	5.56986		7.19998	6.90478	6.82889	7.06962	6.51066	6.86542	5.86484	5.8525	5.90181	5.67714
ENSMUST00000071858	Hpcal1	5.42496	5.51387	5.56541	4.98405	5.22542	4.71961		5.7123	5.82111	5.40773	5.86432	5.93474	6.19357	5.45648	5.02859	5.25405	5.33534
ENSMUST00000187912	Arhgap26	2.7581	2.8855	2.87215	2.25573	2.15058	2.55933		2.74013	2.06565	3.26614	3.42867	2.6511	2.78296	1.99197	2.59986	1.81767	1.47234
ENSMUST00000178756	Dpf3	8.12003	8.16952	8.12959	7.55318	7.67973	7.63563		7.6276	7.47923	7.48821	7.73992	7.19394	7.46515	6.64921	6.44797	6.21023	6.18343
ENSMUST00000071500	Dpp6	11.2137	11.4064	11.2811	10.8025	10.9411	10.5849		12.0009	11.8727	11.8992	12.1124	11.1959	12.1967	11.2892	11.2849	10.9492	10.5402
ENSMUST00000161263	Sv2c	4.54247	4.67739	4.64143	3.88525	4.21006	4.18659		1.2004	1.01834	2.01746	2.29842	0.761279	1.28046	0.890427	1.41766	2.08412	0.791621
ENSMUST00000025684	Ehd1	4.80206	4.98152	4.96393	4.42131	4.33073	4.43818		1.93737	1.35938	1.52917	1.75268	1.27373	1.69549	1.6805	1.282	0.996125	0.770248
ENSMUST00000046687	Spon1	6.07099	5.94353	6.12651	5.41205	5.59693	5.5641		2.95331	2.73594	2.47819	2.78547	2.05752	2.22601	1.64531	1.80468	1.70561	1.00794
ENSMUST00000050484	Ntf3	5.05612	4.3939	4.73289	4.03286	4.11244	4.48713		4.3584	4.1152	3.32503	3.84111	2.7771	4.22947	2.87532	2.86696	1.85817	1.78097
ENSMUST00000204542	Ntf3	5.05097	4.3939	4.73289	4.02883	4.10994	4.48342		4.3373	4.1152	3.29588	3.82149	2.77185	4.22947	2.86771	2.86017	1.85817	1.78097
ENSMUST00000054096	Man1c1	7.28042	7.3852	7.13258	6.77589	6.70652	6.73506		5.98661	5.6914	5.54288	6.03595	5.79146	6.43696	5.42181	5.29464	5.00348	5.18495
ENSMUST00000026985	Cplx2	6.32544	6.169	6.17979	5.72891	5.80219	5.50186		4.8926	4.62189	4.44405	4.717	4.4337	4.74231	4.1096	4.08062	3.70561	3.71539
ENSMUST00000051239	Sptssb	2.98026	2.78776	2.87541	2.38968	2.41604	2.19762		2.5748	2.75531	2.28998	2.35413	1.94994	2.06473	2.12564	1.24078	1.66624	0.611049
ENSMUST00000021204	Nxn	6.83969	7.04756	6.89856	6.49394	6.35991	6.30082		6.59906	6.48794	6.18659	6.57065	6.41907	6.81443	6.05701	5.79848	5.62612	5.59518
ENSMUST00000078470	Kcnh1	7.49194	7.4575	7.70953	7.05104	6.99873	6.94213		4.69107	4.46607	4.56626	4.85663	4.32127	4.49711	3.55339	3.61607	3.00967	2.88407
ENSMUST00000190332	4932413F04Rik	3.40138	3.5496	3.6065	2.92197	2.98475	2.96529		4.09297	4.23385	3.83903	4.44672	3.5897	4.23981	3.25966	3.05707	2.87553	2.4184
ENSMUST00000177755	Maml2	4.32183	4.10687	4.02104	3.72828	3.72172	3.25962		5.13201	5.01433	5.0103	5.01364	4.5318	5.3102	4.45775	4.56271	4.08412	3.70134
ENSMUST00000038287	Dusp5	5.32557	5.36866	5.19212	4.29321	4.83864	4.96415		2.22687	2.61395	3.0666	3.18625	2.62218	2.14028	0.764896	1.41766	1.72216	1.11355
ENSMUST00000068233	Kcnmb4	5.48037	5.41974	5.51555	4.85937	4.90529	4.93924		5.30194	4.98387	4.5687	4.71487	4.3673	5.16942	4.58855	4.13788	3.70561	3.38012
ENSMUST00000108508	Pitpnm3	5.37535	5.42386	5.53864	4.956	4.86404	4.801		2.65497	2.54886	1.21723	2.61351	2.70172	3.22601	2.78928	1.92667	1.99612	2.16359
ENSMUST00000049452	Tmem108	7.80378	7.84178	7.81799	7.25688	7.25798	7.22737		6.9538	6.88239	6.78813	6.90779	6.3962	6.65678	5.77714	5.62009	5.25831	4.92695
ENSMUST00000067754	Rab37	5.35669	5.44978	5.15264	4.72039	4.66546	4.86018		5.67192	5.41827	4.9234	5.38521	5.17665	5.79235	4.81128	4.56271	4.12411	3.80482
ENSMUST00000159309	9230117E06Rik	3.19509	3.02018	2.93763	2.47319	2.38748	2.52677		3.38215	3.24759	3.33079	3.78951	3.04886	2.90927	2.06035	2.38964	2.13033	1.73758
ENSMUST00000109104	Maf	3.47629	3.76843	3.34562	3.07455	2.95586	2.79972		4.73322	4.51233	4.59287	4.49708	4.19738	4.91359	4.27413	4.23292	3.78127	2.93778
ENSMUST00000034401	Maml2	5.6693	5.49517	5.41568	5.06342	5.11648	4.5553		6.71698	6.62057	6.62662	6.73862	6.17067	6.99164	6.15877	6.11881	5.74292	5.33352
ENSMUST00000179269	Shisa8	3.74141	3.72697	3.75388	3.24881	2.96831	3.20536		2.91312	2.90153	2.7771	3.42347	3.25878	3.92645	2.2362	2.48981	2.76805	2.84371
ENSMUST00000027377	Igfbp5	4.05741	4.26558	4.12822	3.50644	3.47833	3.6762		1.92125	1.96943	2.17942	2.36501	2.33203	1.11053	0.259661	0.558518	0.327098	-1.20838
ENSMUST00000152782	Heg1	5.45987	5.64455	5.51005	5.13208	4.94013	4.71961		4.12851	4.01433	3.99949	4.22262	3.91699	4.46808	3.27125	3.33682	2.76006	2.55591
ENSMUST00000119129	Cdon	5.85492	5.93835	5.82122	5.29237	5.50327	4.96072		5.87492	5.49227	5.10576	5.49708	4.73856	5.56449	4.67397	4.50512	4.17509	3.55591
ENSMUST00000126532	Heg1	5.42123	5.60405	5.46038	5.08818	4.893	4.67388		3.92933	3.88404	3.81868	4.07792	3.79276	4.2704	3.06702	3.14906	2.57199	2.43208
ENSMUST00000189588	Tmem108	8.41935	8.50277	8.43405	7.86126	7.87451	7.81038		2.58506	2.1412	2.14061	2.67605	2.42201	2.88312	2.03338	1.03914	0.637438	0.537049
ENSMUST00000197470	Kcna2	3.85879	3.67324	3.95855	3.16186	3.41402	3.08613		6.27682	6.03031	6.06401	6.14815	5.61486	6.33614	5.93846	5.50185	5.51969	5.21591
ENSMUST00000192054	Mapkapk3	1.45501	1.87831	1.56566	0.957766	0.831082	1.2975		1.17343	1.08108	0.944208	1.37582	1.59268	2.42039	0.949321	-0.223891	0.237831	0.289121
ENSMUST00000077472	Chst15	5.1153	5.03157	5.24323	4.327	4.43262	4.76437		4.61293	4.1264	4.02458	4.32096	4.44531	3.89189	2.82903	2.94603	2.82279	2.65835
ENSMUST00000080215	Chst15	5.12299	5.03804	5.25298	4.33083	4.4376	4.77177		4.61544	4.1264	4.03167	4.3321	4.46823	3.90927	2.85236	2.95243	2.87553	2.70978
ENSMUST00000023600	Robo1	5.00611	4.77684	4.94852	4.37651	4.2349	4.27501		2.88846	3.43338	3.55892	3.5905	2.9776	3.47976	2.38228	2.30218	2.21852	1.65835
ENSMUST00000156781	E130111B04Rik	1.56748	1.71827	1.60944	1.04556	0.806629	1.17153		1.90494	1.54886	1.6991	2.12991	1.16567	2.26704	1.84462	1.06299	0.853167	-0.125916
ENSMUST00000115791	Synj2	2.9924	2.84055	2.74052	2.15571	2.39159	2.14496		1.37625	1.71631	1.14061	1.80159	1.08321	2.5368	1.69778	1.48981	0.438129	0.289121
ENSMUST00000051264	Cd300lf	3.26125	3.41187	2.97766	2.67077	2.46765	2.66596		2.3524	2.54886	1.81868	2.10415	1.61633	2.61303	1.51492	1.43603	0.671927	0.611049
ENSMUST00000038475	Fa2h	4.28666	4.31349	4.01143	3.74968	3.41705	3.56235		3.53827	3.29467	3.6991	3.84889	3.10427	3.94763	2.80531	2.8938	2.74933	2.49206
ENSMUST00000073935	Gsg1l	5.04936	5.74307	5.18227	4.72704	5.01974	4.34788		4.93737	4.27803	4.28702	5.07957	4.47956	4.25349	3.37693	3.60393	3.2068	3.39416
ENSMUST00000143567	Atp2b4	4.28557	4.33292	4.2533	3.74559	3.89482	3.23967		1.87178	1.77442	1.64465	2.09109	1.75063	1.82935	1.32783	0.655815	0.126185	-0.43786
ENSMUST00000196567	2900064K03Rik	4.48873	4.64207	4.5707	3.95068	3.89191	3.95232		6.29257	6.23557	6.05186	5.82937	5.26534	6.16942	5.04356	5.13788	4.22337	3.2664
ENSMUST00000079169	Kcnd3	7.00611	6.5026	6.73233	5.86993	6.26171	6.19374		7.56186	7.41333	7.04793	7.19085	7.24652	7.54585	6.99677	6.51434	6.49863	6.30871
ENSMUST00000072596	Ntng1	6.15124	5.76079	5.92154	5.14829	5.29985	5.46689		6.92731	6.6324	6.34153	6.42932	6.00865	5.9809	5.54267	4.83269	4.28222	3.51151
ENSMUST00000162875	2010300C02Rik	4.44228	4.47961	4.52675	4.01666	3.67942	3.80821		4.55142	4.21299	4.54907	4.98745	4.47472	5.06473	4.02656	3.92667	3.92284	3.48224
ENSMUST00000026170	Ubtd1	4.68226	4.74719	4.20871	3.87929	3.77074	4.07983		4.55665	4.2612	4.17303	4.42867	3.80824	4.67532	3.7933	3.45418	3.49863	3.48552
ENSMUST00000181094	A930012L18Rik	3.0619	3.20791	3.1248	2.67077	2.44999	2.29267		2.88014	3.06565	2.39267	2.36501	2.4287	2.66512	1.49529	1.30218	1.45143	0.537049
ENSMUST00000037528	Gdpd5	4.56025	4.84301	4.4235	4.0037	4.09045	3.78517		0.803064	0.333844	1.33653	1.45948	1.16567	2.16942	1.25966	0.524571	0.327098	1.52434
ENSMUST00000117718	Mrgprf	3.0923	2.59054	2.83071	2.39595	2.13839	2.02187		2.73091	2.86634	2.1666	2.59513	2.86857	2.04913	1.06035	0.804679	1.00517	0.812683
ENSMUST00000033386	Mrgprf	3.11715	2.64667	2.88678	2.44117	2.16508	2.07632		2.76744	2.87522	2.17942	2.61351	2.88327	2.04913	1.11282	0.804679	1.01416	0.833442
ENSMUST00000089925	Dgkg	7.77567	7.7522	7.7432	7.07055	7.20093	7.00894		5.62293	5.67115	6.19372	6.22785	5.27466	5.49711	4.58159	4.81525	4.43562	4.21195
ENSMUST00000106830	Dab1	8.02634	8.05742	7.74866	7.06251	7.38483	7.36525		7.34071	7.00879	7.03697	7.21324	6.66037	6.8548	6.41334	5.91279	5.74697	5.4773
ENSMUST00000110066	Gpr68	3.56748	3.54582	3.58672	2.94212	2.89771	2.83671		2.96121	2.66604	2.22961	2.61351	2.61045	3.16219	2.62739	2.13225	2.14267	1.97095
ENSMUST00000073527	Thsd7b	3.50105	4.14834	3.32786	3.19343	2.95028	2.92681		2.79424	1.88404	2.75156	1.99623	1.27373	0.917886	1.49529	0.913613	0.253097	-0.488487
ENSMUST00000021077	Slc9a3r1	2.94876	3.39684	2.78978	2.26947	2.36881	2.52265		1.83783	2.05005	1.33653	1.83329	1.85373	2.33292	0.731729	0.913613	0.912061	1.11355
ENSMUST00000053668	Gpr68	3.46569	3.43739	3.36665	2.83839	2.75485	2.62425		2.5748	2.35938	1.73428	2.28701	2.24367	2.74474	2.30546	1.86017	1.66624	1.44563
ENSMUST00000022039	Golm1	4.38357	4.1007	4.35676	3.5818	3.71105	3.49662		2.3524	2.00222	1.76864	2.11709	1.88327	2.25349	1.7649	1.282	1.28315	0.404598
ENSMUST00000166924	Kcnip4	6.41898	6.74851	6.68904	5.85671	6.02008	5.93536		7.74986	7.48323	7.44737	7.48185	6.85092	7.47685	6.6257	6.40138	5.94269	5.04623
ENSMUST00000154256	Zfp703	1.86026	1.89504	1.91877	1.13834	1.34989	1.09587		2.63534	2.57088	2.8511	2.98216	2.6625	3.08781	1.2362	1.80468	1.70561	1.31887
ENSMUST00000176978	Kcnip4	9.47174	9.77699	9.58781	9.01481	8.97353	8.77716		11.2011	11.0619	10.9458	10.9521	10.3081	11.0713	10.103	9.89474	9.31479	8.47915
ENSMUST00000110347	Smoc1	2.07844	2.43412	1.4782	1.36855	1.59804	1.05078		1.80306	1.93588	1.88281	1.53855	2.66817	1.71539	0.475389	0.417655	0.882914	0.22772
ENSMUST00000115028	Itgb5	5.53879	5.56051	5.53529	4.86428	4.86774	4.8175		2.4342	2.33384	2.51912	2.47966	2.28853	2.75439	1.55339	2.08645	1.36272	0.874084
ENSMUST00000066166	Tll1	6.68528	6.87522	6.7604	5.93747	6.17676	6.10003		7.29726	7.12872	6.81868	7.02612	6.29998	6.44964	6.17583	5.40255	5.15034	4.51794
ENSMUST00000031390	Mmp17	3.8698	4.20743	3.87786	3.28759	3.42611	3.13014		1.61544	1.40913	1.64465	2.21662	1.89299	1.63409	1.25966	0.624106	0.770705	0.748553
ENSMUST00000069009	Maf	5.15034	5.39053	4.9489	4.63052	4.6393	4.0094		4.97884	4.82111	4.57599	4.72336	4.04014	5.0589	4.3306	4.16843	3.73988	2.84371
ENSMUST00000175660	Kcnip4	11.3074	11.4835	11.4236	10.7672	10.7319	10.5452		13.0459	12.8977	12.7517	12.6833	12.1753	12.8718	11.9061	11.6837	11.0158	10.2022
ENSMUST00000197040	Rorc	3.00444	3.22692	3.14927	2.53895	2.58911	2.01602		2.2137	1.67624	2.07349	2.16771	1.96844	3.21207	0.97789	1.64005	1.34145	1.24332
ENSMUST00000176191	Kcnip4	12.022	12.1696	12.1094	11.4416	11.4212	11.2496		13.6665	13.5294	13.3648	13.3001	12.8378	13.4915	12.5059	12.292	11.5903	10.79
ENSMUST00000087395	Kcnip4	12.0221	12.1696	12.1095	11.4417	11.4213	11.2498		13.664	13.5264	13.3615	13.297	12.8349	13.4886	12.502	12.2893	11.5866	10.7872
ENSMUST00000200009	Rorc	2.96802	3.15033	3.09711	2.48501	2.4966	1.97738		1.63534	0.655772	1.33653	1.68477	1.40174	2.42039	0.663016	0.965143	0.749331	0.432079
ENSMUST00000030010	Abca1	4.00378	4.24475	4.01809	3.43712	3.46667	3.12063		2.7123	2.39685	3.01746	2.40776	2.02254	3.35212	2.98494	2.38964	2.04079	1.62302
ENSMUST00000071254	Phxr4	1.37071	1.75801	1.66708	1.12328	0.837131	0.565356		3.38803	3.35304	3.47819	3.55291	2.58671	3.05695	2.57225	2.93961	2.65191	1.45905
ENSMUST00000111266	Trp53i11	2.85732	2.85772	2.9624	2.25113	2.25819	1.80482		1.90494	1.30785	0.607173	0.667285	2.33203	2.37106	1.18811	0.655815	0.565885	0.634896
ENSMUST00000034522	Clmp	4.80206	5.07732	4.69506	4.19823	4.06941	3.99683		5.74128	5.4587	5.43339	5.68803	5.04014	5.58626	5.0111	5.12661	5.10215	4.70838
ENSMUST00000054836	Hrk	2.43735	2.51985	2.21258	1.83993	1.50232	1.46582		3.291	3.21998	3.0031	3.03765	1.81337	3.80634	1.7649	2.4721	1.44479	1.27401
ENSMUST00000198148	C030015E24Rik	1.92644	2.12522	2.17599	1.46724	1.13594	1.25838		3.13201	2.9777	3.09396	2.38655	2.25125	3.33292	2.47539	2.07477	0.873066	-0.488487
ENSMUST00000067458	Sema5a	5.63422	5.72781	5.55119	4.81243	4.98849	4.70922		5.21865	5.08299	5.11913	5.39984	4.72367	4.9392	4.00937	4.20639	3.22046	2.49857
ENSMUST00000114246	Fzd7	3.40441	3.13532	3.47712	2.54273	2.37921	2.55328		3.83353	3.87522	3.36487	3.70205	3.69618	3.65999	2.63638	2.09804	2.28687	1.95209
ENSMUST00000106826	Dab1	6.68601	6.99718	6.13488	5.55353	5.87198	5.75847		6.72512	6.69453	6.70631	7.01234	6.09483	6.38433	5.74633	5.51919	5.19005	4.91969
ENSMUST00000164666	Mcc	6.57625	6.96951	6.66955	5.88097	6.05147	5.44909		7.49672	7.22346	7.17102	7.34899	7.12709	7.30036	6.29415	6.29401	5.86657	5.626
ENSMUST00000042850	Svep1	5.94061	6.14247	5.87358	4.92124	5.33928	4.82839		3.68392	3.73106	3.21099	3.36501	3.35681	3.43846	2.71486	2.23029	1.6776	1.22772
ENSMUST00000039630	Ror1	7.6031	7.79295	7.3292	6.48906	6.63182	6.74084		8.25528	7.66668	7.67751	8.03382	7.41001	6.52627	5.89699	5.42917	4.90362	4.56214
ENSMUST00000047883	Tspan15	3.55025	3.5306	3.35267	2.32096	2.62626	2.28052		3.65497	2.51517	2.40364	3.07128	2.75063	2.7735	1.6805	1.79046	1.41116	1.31887
